# Supplementary material for: 2-Isopropyl-5-methyl­cyclo­hexyl 5-acet­oxy-1,3-oxathiol­ane-2-carboxyl­ate
Source: Acta Crystallogr Sect E Struct Rep Online. 2009 Nov 21;65(Pt 12):o3169. doi: 10.1107/S1600536809046492 (PMC2971831; doi:10.1107/S1600536809046492)
Supplement: Supplementary file 1 [file e-65-o3169-sup1.cif]

##############################################################################
###                                                                        ###
###        Electronic paper (Acta Crystallographica Section E)             ###
###                                                                        ###
##############################################################################
#                                                                            #
# This CIF contains the data in a paper accepted for publication in Acta     #
# Crystallographica Section E. It conforms to the requirements of Notes      #
# for Authors for Section E, and has been peer reviewed under the auspices   #
# of the IUCr Commission on Journals.                                        #
#                                                                            #
# Full details of the Crystallographic Information File format               #
# are given in the paper "The Crystallographic Information File (CIF):       #
# a New Standard Archive File for Crystallography" by S. R. Hall, F. H.      #
# Allen and I. D. Brown [Acta Cryst. (1991), A47, 655-685].                  #
#                                                                            #
# The current version of the core CIF dictionary is obtainable from          #
# ftp://ftp.iucr.org/pub/cif_core.dic. The current version number is 2.4.    #
#                                                                            #
# Software is freely available for graphical display of the structure(s) in  #
# this CIF.  For information consult the CIF home page http://www.iucr.org/  #
# cif/home.html                                                              #
#                                                                            #
# This file may be used for bona fide research purposes within the           #
# scientific community so long as proper attribution is given to the journal # 
# article from which it was obtained.                                        #
#                                                                            #
##############################################################################
                                             
data_I
_audit_creation_method     SHELXL-97
_chemical_name_systematic
;
2-Isopropyl-5-methylcyclohexyl 5-acetoxy-1,3-oxathiolane-2-carboxylate
;
_chemical_name_common     ?
_chemical_formula_moiety     'C16 H26 O5 S'
_chemical_formula_sum     'C16 H26 O5 S'
_chemical_formula_iupac     'C16 H26 O5 S'
_chemical_formula_weight     330.43
_chemical_melting_point     ?
_symmetry_cell_setting     orthorhombic
_symmetry_space_group_name_H-M     'P 21 21 21'
_symmetry_space_group_name_Hall     'P 2ac 2ab'
loop_
    _symmetry_equiv_pos_as_xyz
    'x, y, z'
    '-x+1/2, -y, z+1/2'
    'x+1/2, -y+1/2, -z'
    '-x, y+1/2, -z+1/2'
_cell_length_a     5.3290(10)
_cell_length_b     13.8670(10)
_cell_length_c     23.490(2)
_cell_angle_alpha     90.00
_cell_angle_beta     90.00
_cell_angle_gamma     90.00
_cell_volume     1735.8(4)
_cell_formula_units_Z     4
_cell_measurement_reflns_used     3953
_cell_measurement_theta_min     3.0424
_cell_measurement_theta_max     75.2711
_cell_measurement_temperature     100.0(10)
_exptl_crystal_description     prism
_exptl_crystal_colour     colourless
_exptl_crystal_size_max     0.3
_exptl_crystal_size_mid     0.3
_exptl_crystal_size_min     0.15
_exptl_crystal_density_diffrn     1.264
_exptl_crystal_density_meas     ?
_exptl_crystal_density_method     'not measured'
_exptl_crystal_F_000     712
_exptl_absorpt_coefficient_mu     0.206
_exptl_absorpt_correction_type     'multi-scan'
_exptl_absorpt_process_details
;
(CrysAlis Pro; Oxford Diffraction, 2009)
;
_exptl_absorpt_correction_T_min     0.71942
_exptl_absorpt_correction_T_max     1.00000
_exptl_special_details
;
;
_diffrn_ambient_temperature     100.0(10)
_diffrn_radiation_type     MoK\a
_diffrn_radiation_wavelength     0.71073
_diffrn_radiation_source     'Nova (Mo) X-ray Source'
_diffrn_radiation_monochromator     'graphite'
_diffrn_measurement_device_type
                         'Oxford Diffraction Xcalibur Sapphire2 large Be window'
_diffrn_measurement_method     \w
_diffrn_detector_area_resol_mean     5.2679
_diffrn_reflns_number     11503
_diffrn_reflns_av_R_equivalents     0.0254
_diffrn_reflns_av_sigmaI/netI     0.0376
_diffrn_reflns_theta_min     2.94
_diffrn_reflns_theta_max     27.84
_diffrn_reflns_theta_full     25.00
_diffrn_measured_fraction_theta_max     0.918
_diffrn_measured_fraction_theta_full     0.998
_diffrn_reflns_limit_h_min     -6
_diffrn_reflns_limit_h_max     6
_diffrn_reflns_limit_k_min     -17
_diffrn_reflns_limit_k_max     19
_diffrn_reflns_limit_l_min     -18
_diffrn_reflns_limit_l_max     28
_refine_special_details
;
Refinement of <i>F</i>^2^ against ALL reflections. The weighted <i>R</i>-factor
<i>wR</i> and goodness of fit <i>S</i> are based on <i>F</i>^2^, conventional
<i>R</i>-factors <i>R</i> are based on <i>F</i>, with <i>F</i> set to zero for
negative <i>F</i>^2^. The threshold expression of <i>F</i>^2^ >
\s(<i>F</i>^2^) is used only for calculating <i>R</i>-factors(gt) <i>etc</i>.
and is not relevant to the choice of reflections for refinement.
<i>R</i>-factors based on <i>F</i>^2^ are statistically about twice as large
as those based on <i>F</i>, and <i>R</i>- factors based on ALL data will be
even larger.
;
_reflns_number_total     3632
_reflns_number_gt     3175
_reflns_threshold_expression     I>2\s(I)
_refine_ls_structure_factor_coef     Fsqd
_refine_ls_matrix_type     full
_refine_ls_R_factor_all     0.0340
_refine_ls_R_factor_gt     0.0276
_refine_ls_wR_factor_gt     0.0523
_refine_ls_wR_factor_ref     0.0533
_refine_ls_goodness_of_fit_ref     1.032
_refine_ls_restrained_S_all     1.032
_refine_ls_number_reflns     3632
_refine_ls_number_parameters     277
_refine_ls_number_restraints     0
_refine_ls_hydrogen_treatment     mixed
_refine_ls_weighting_scheme     calc
_refine_ls_weighting_details
                  'calc w=1/[\s^2^(Fo^2^)+(0.026P)^2^] where P=(Fo^2^+2Fc^2^)/3'
_atom_sites_solution_hydrogens     geom
_atom_sites_solution_primary     direct
_atom_sites_solution_secondary     difmap
_refine_ls_shift/su_max     0.001
_refine_ls_shift/su_mean     0.000
_refine_diff_density_max     0.277
_refine_diff_density_min     -0.180
_refine_ls_extinction_method     none
_refine_ls_extinction_coef     ?
_refine_ls_abs_structure_details     'Flack (1983), 1435 Friedel pairs'
_refine_ls_abs_structure_Flack     -0.04(5)
loop_
    _atom_type_symbol
    _atom_type_description
    _atom_type_scat_dispersion_real
    _atom_type_scat_dispersion_imag
    _atom_type_scat_source
    'C' 'C' 0.0181 0.0091
                         'International Tables Vol C Tables 4.2.6.8 and 6.1.1.4'
    'H' 'H' 0.0000 0.0000
                         'International Tables Vol C Tables 4.2.6.8 and 6.1.1.4'
    'O' 'O' 0.0492 0.0322
                         'International Tables Vol C Tables 4.2.6.8 and 6.1.1.4'
    'S' 'S' 0.3331 0.5567
                         'International Tables Vol C Tables 4.2.6.8 and 6.1.1.4'
_computing_data_collection     'CrysAlis Pro (Oxford Diffraction, 2009))'
_computing_cell_refinement     'CrysAlis Pro (Oxford Diffraction, 2009))'
_computing_data_reduction     'CrysAlis Pro (Oxford Diffraction, 2009))'
_computing_structure_solution     'SIR92 (Altomare <i>et al.</i>,  1993)'
_computing_structure_refinement     'SHELXL97 (Sheldrick, 2008)'
_computing_molecular_graphics
                   'Stereochemical Workstation Operation Manual (Siemens, 1989)'
_computing_publication_material     'SHELXL97 (Sheldrick, 2008)'
loop_
    _atom_site_type_symbol
    _atom_site_label
    _atom_site_fract_x
    _atom_site_fract_y
    _atom_site_fract_z
    _atom_site_U_iso_or_equiv
    _atom_site_adp_type
    _atom_site_calc_flag
    _atom_site_refinement_flags
    _atom_site_occupancy
    _atom_site_disorder_assembly
    _atom_site_disorder_group
    C C1 0.2221(3) 0.81153(11) 0.22603(6) 0.0144(3) Uani d . 1 . .
    H H1 0.055(3) 0.7890(12) 0.2363(5) 0.017 Uiso d . 1 . .
    C C2 0.2271(3) 0.92125(11) 0.22689(6) 0.0133(3) Uani d . 1 . .
    H H2 0.402(3) 0.9383(11) 0.2176(6) 0.016 Uiso d . 1 . .
    C C21 0.1670(3) 0.96521(11) 0.28540(6) 0.0163(3) Uani d . 1 . .
    H H21 0.277(3) 0.9324(11) 0.3133(7) 0.020 Uiso d . 1 . .
    C C22 -0.1041(3) 0.95024(13) 0.30376(8) 0.0248(4) Uani d . 1 . .
    H H22A -0.139(3) 0.9755(13) 0.3442(8) 0.037 Uiso d . 1 . .
    H H22B -0.154(3) 0.8837(14) 0.3016(7) 0.037 Uiso d . 1 . .
    H H22C -0.216(3) 0.9878(14) 0.2804(8) 0.037 Uiso d . 1 . .
    C C23 0.2308(3) 1.07241(12) 0.28675(7) 0.0207(4) Uani d . 1 . .
    H H23A 0.126(3) 1.1091(13) 0.2621(7) 0.031 Uiso d . 1 . .
    H H23B 0.396(3) 1.0834(12) 0.2739(7) 0.031 Uiso d . 1 . .
    H H23C 0.207(3) 1.0990(12) 0.3264(7) 0.031 Uiso d . 1 . .
    C C3 0.0559(3) 0.95554(11) 0.17848(6) 0.0193(3) Uani d . 1 . .
    H H3A -0.122(3) 0.9338(12) 0.1888(7) 0.023 Uiso d . 1 . .
    H H3B 0.049(3) 1.0270(12) 0.1771(6) 0.023 Uiso d . 1 . .
    C C4 0.1377(3) 0.91614(12) 0.12123(7) 0.0222(4) Uani d . 1 . .
    H H4A 0.300(3) 0.9392(12) 0.1134(7) 0.027 Uiso d . 1 . .
    H H4B 0.025(3) 0.9406(12) 0.0913(7) 0.027 Uiso d . 1 . .
    C C5 0.1436(3) 0.80595(12) 0.12053(6) 0.0199(4) Uani d . 1 . .
    H H5 -0.025(3) 0.7843(12) 0.1282(6) 0.024 Uiso d . 1 . .
    C C51 0.2389(4) 0.76739(13) 0.06413(8) 0.0305(4) Uani d . 1 . .
    H H51A 0.398(4) 0.7932(14) 0.0557(7) 0.046 Uiso d . 1 . .
    H H51B 0.137(3) 0.7914(15) 0.0335(8) 0.046 Uiso d . 1 . .
    H H51C 0.245(3) 0.6975(14) 0.0650(8) 0.046 Uiso d . 1 . .
    C C6 0.3052(3) 0.76948(11) 0.16982(6) 0.0172(3) Uani d . 1 . .
    H H6A 0.478(3) 0.7877(12) 0.1612(6) 0.021 Uiso d . 1 . .
    H H6B 0.305(3) 0.6970(12) 0.1714(6) 0.021 Uiso d . 1 . .
    O O11 0.39944(16) 0.77425(7) 0.26904(4) 0.0146(2) Uani d . 1 . .
    C C12 0.3058(3) 0.72616(10) 0.31299(6) 0.0134(3) Uani d . 1 . .
    O O12 0.08816(18) 0.70999(9) 0.32180(4) 0.0214(2) Uani d . 1 . .
    C C13 0.5134(3) 0.69492(11) 0.35302(6) 0.0146(3) Uani d . 1 . .
    H H13 0.672(3) 0.6830(11) 0.3325(6) 0.018 Uiso d . 1 . .
    S S14 0.56357(7) 0.79072(3) 0.404699(15) 0.01686(9) Uani d . 1 . .
    C C15 0.3109(3) 0.73820(11) 0.44548(6) 0.0176(3) Uani d . 1 . .
    H H15A 0.327(3) 0.7581(11) 0.4845(7) 0.021 Uiso d . 1 . .
    H H15B 0.150(3) 0.7576(11) 0.4298(7) 0.021 Uiso d . 1 . .
    C C16 0.3439(3) 0.63111(12) 0.43767(6) 0.0189(3) Uani d . 1 . .
    H H16 0.175(3) 0.5948(11) 0.4441(6) 0.023 Uiso d . 1 . .
    O O17 0.4379(2) 0.61176(7) 0.38320(4) 0.0205(2) Uani d . 1 . .
    O O18 0.52454(18) 0.59729(7) 0.47832(4) 0.0206(2) Uani d . 1 . .
    C C19 0.4838(3) 0.50989(11) 0.50215(6) 0.0193(3) Uani d . 1 . .
    O O19 0.3034(2) 0.46223(9) 0.49229(6) 0.0418(4) Uani d . 1 . .
    C C20 0.6923(3) 0.48274(13) 0.54115(7) 0.0252(4) Uani d . 1 . .
    H H20A 0.709(3) 0.5287(14) 0.5686(8) 0.038 Uiso d . 1 . .
    H H20B 0.850(3) 0.4807(13) 0.5212(8) 0.038 Uiso d . 1 . .
    H H20C 0.659(3) 0.4227(13) 0.5576(7) 0.038 Uiso d . 1 . .
loop_
    _atom_site_aniso_label
    _atom_site_aniso_U_11
    _atom_site_aniso_U_22
    _atom_site_aniso_U_33
    _atom_site_aniso_U_12
    _atom_site_aniso_U_13
    _atom_site_aniso_U_23
    C1 0.0124(7) 0.0178(9) 0.0129(8) -0.0003(7) -0.0033(6) 0.0033(6)
    C2 0.0115(7) 0.0157(8) 0.0127(8) -0.0026(6) -0.0008(6) 0.0021(6)
    C21 0.0179(8) 0.0171(8) 0.0137(8) 0.0017(7) -0.0020(6) 0.0002(6)
    C22 0.0232(9) 0.0248(10) 0.0265(10) -0.0013(8) 0.0080(8) -0.0066(7)
    C23 0.0247(9) 0.0181(9) 0.0192(10) 0.0005(7) -0.0012(7) -0.0027(7)
    C3 0.0246(9) 0.0149(8) 0.0184(8) 0.0007(8) -0.0050(7) 0.0025(6)
    C4 0.0310(10) 0.0200(9) 0.0157(8) -0.0019(7) -0.0068(7) 0.0038(7)
    C5 0.0255(8) 0.0188(9) 0.0155(8) -0.0053(7) -0.0037(6) -0.0011(7)
    C51 0.0474(12) 0.0260(11) 0.0180(9) -0.0037(10) -0.0045(8) -0.0035(8)
    C6 0.0198(8) 0.0142(9) 0.0175(8) 0.0005(7) 0.0004(6) -0.0005(6)
    O11 0.0124(5) 0.0178(6) 0.0137(5) 0.0008(5) -0.0006(4) 0.0037(4)
    C12 0.0159(8) 0.0115(8) 0.0126(8) -0.0005(6) 0.0010(6) -0.0021(6)
    O12 0.0138(5) 0.0287(6) 0.0218(6) -0.0059(5) -0.0009(4) 0.0072(5)
    C13 0.0158(8) 0.0156(8) 0.0124(7) 0.0031(6) 0.0013(5) -0.0005(6)
    S14 0.01923(18) 0.01732(18) 0.01403(18) -0.00361(17) -0.00206(15)
                                                                     0.00048(16)
    C15 0.0176(8) 0.0250(9) 0.0101(8) 0.0018(7) 0.0015(6) 0.0009(6)
    C16 0.0186(8) 0.0236(9) 0.0145(8) -0.0040(8) -0.0029(6) 0.0058(7)
    O17 0.0326(6) 0.0136(5) 0.0153(5) 0.0006(5) -0.0039(5) 0.0012(4)
    O18 0.0229(6) 0.0205(6) 0.0183(5) -0.0065(5) -0.0073(4) 0.0079(4)
    C19 0.0224(8) 0.0180(8) 0.0174(8) -0.0002(7) 0.0028(6) 0.0046(6)
    O19 0.0291(6) 0.0330(8) 0.0632(9) -0.0137(6) -0.0157(6) 0.0248(7)
    C20 0.0335(10) 0.0230(10) 0.0193(9) -0.0006(8) -0.0049(8) 0.0050(8)
_geom_special_details
;
All e.s.d.'s (except the e.s.d. in the dihedral angle between two l.s. planes)
are estimated using the full covariance matrix. The cell e.s.d.'s are taken
into account individually in the estimation of e.s.d.'s in distances, angles
and torsion angles; correlations between e.s.d.'s in cell parameters are only
used when they are defined by crystal symmetry. An approximate (isotropic)
treatment of cell e.s.d.'s is used for estimating e.s.d.'s involving l.s.
planes.
;
loop_
    _geom_bond_atom_site_label_1
    _geom_bond_atom_site_label_2
    _geom_bond_site_symmetry_2
    _geom_bond_distance
    _geom_bond_publ_flag
    C1 O11 . 1.4768(16) ?
    C1 C6 . 1.510(2) ?
    C1 C2 . 1.522(2) ?
    C1 H1 . 0.975(15) ?
    C2 C3 . 1.533(2) ?
    C2 C21 . 1.537(2) ?
    C2 H2 . 0.986(15) ?
    C21 C22 . 1.522(2) ?
    C21 C23 . 1.525(2) ?
    C21 H21 . 0.990(16) ?
    C22 H22A . 1.029(19) ?
    C22 H22B . 0.961(19) ?
    C22 H22C . 0.965(18) ?
    C23 H23A . 0.951(17) ?
    C23 H23B . 0.945(18) ?
    C23 H23C . 1.009(17) ?
    C3 C4 . 1.515(2) ?
    C3 H3A . 1.024(16) ?
    C3 H3B . 0.992(16) ?
    C4 C5 . 1.528(2) ?
    C4 H4A . 0.941(18) ?
    C4 H4B . 0.983(16) ?
    C5 C51 . 1.516(2) ?
    C5 C6 . 1.529(2) ?
    C5 H5 . 0.965(15) ?
    C51 H51A . 0.94(2) ?
    C51 H51B . 0.961(18) ?
    C51 H51C . 0.970(19) ?
    C6 H6A . 0.975(15) ?
    C6 H6B . 1.006(16) ?
    O11 C12 . 1.3264(16) ?
    C12 O12 . 1.1991(16) ?
    C12 C13 . 1.5155(19) ?
    C13 O17 . 1.4122(17) ?
    C13 S14 . 1.8193(15) ?
    C13 H13 . 0.989(15) ?
    S14 C15 . 1.8059(16) ?
    C15 C16 . 1.507(2) ?
    C15 H15A . 0.961(16) ?
    C15 H15B . 0.973(15) ?
    C16 O17 . 1.4000(18) ?
    C16 O18 . 1.4345(17) ?
    C16 H16 . 1.042(16) ?
    O18 C19 . 1.3526(17) ?
    C19 O19 . 1.1891(17) ?
    C19 C20 . 1.489(2) ?
    C20 H20A . 0.911(19) ?
    C20 H20B . 0.961(18) ?
    C20 H20C . 0.936(18) ?
loop_
    _geom_angle_atom_site_label_1
    _geom_angle_atom_site_label_2
    _geom_angle_atom_site_label_3
    _geom_angle_site_symmetry_1
    _geom_angle_site_symmetry_3
    _geom_angle
    _geom_angle_publ_flag
    O11 C1 C6 . . 106.00(11) ?
    O11 C1 C2 . . 109.26(12) ?
    C6 C1 C2 . . 113.12(13) ?
    O11 C1 H1 . . 107.7(8) ?
    C6 C1 H1 . . 111.1(8) ?
    C2 C1 H1 . . 109.5(10) ?
    C1 C2 C3 . . 106.85(12) ?
    C1 C2 C21 . . 113.86(13) ?
    C3 C2 C21 . . 114.59(13) ?
    C1 C2 H2 . . 104.7(9) ?
    C3 C2 H2 . . 108.9(8) ?
    C21 C2 H2 . . 107.4(8) ?
    C22 C21 C23 . . 109.79(14) ?
    C22 C21 C2 . . 113.39(13) ?
    C23 C21 C2 . . 111.01(13) ?
    C22 C21 H21 . . 108.3(9) ?
    C23 C21 H21 . . 107.6(9) ?
    C2 C21 H21 . . 106.5(9) ?
    C21 C22 H22A . . 112.7(9) ?
    C21 C22 H22B . . 112.2(10) ?
    H22A C22 H22B . . 109.0(15) ?
    C21 C22 H22C . . 110.8(11) ?
    H22A C22 H22C . . 103.2(14) ?
    H22B C22 H22C . . 108.5(15) ?
    C21 C23 H23A . . 112.2(10) ?
    C21 C23 H23B . . 111.0(11) ?
    H23A C23 H23B . . 105.6(14) ?
    C21 C23 H23C . . 110.4(10) ?
    H23A C23 H23C . . 107.0(14) ?
    H23B C23 H23C . . 110.5(14) ?
    C4 C3 C2 . . 112.04(14) ?
    C4 C3 H3A . . 111.7(9) ?
    C2 C3 H3A . . 106.5(9) ?
    C4 C3 H3B . . 110.0(8) ?
    C2 C3 H3B . . 110.9(9) ?
    H3A C3 H3B . . 105.5(13) ?
    C3 C4 C5 . . 112.08(13) ?
    C3 C4 H4A . . 108.4(10) ?
    C5 C4 H4A . . 108.6(10) ?
    C3 C4 H4B . . 109.6(9) ?
    C5 C4 H4B . . 110.5(9) ?
    H4A C4 H4B . . 107.6(13) ?
    C51 C5 C4 . . 111.65(14) ?
    C51 C5 C6 . . 110.89(13) ?
    C4 C5 C6 . . 109.53(13) ?
    C51 C5 H5 . . 111.4(9) ?
    C4 C5 H5 . . 106.9(10) ?
    C6 C5 H5 . . 106.3(9) ?
    C5 C51 H51A . . 110.6(11) ?
    C5 C51 H51B . . 109.9(11) ?
    H51A C51 H51B . . 102.8(15) ?
    C5 C51 H51C . . 110.2(11) ?
    H51A C51 H51C . . 110.8(17) ?
    H51B C51 H51C . . 112.3(17) ?
    C1 C6 C5 . . 111.69(12) ?
    C1 C6 H6A . . 111.0(9) ?
    C5 C6 H6A . . 106.8(9) ?
    C1 C6 H6B . . 110.7(9) ?
    C5 C6 H6B . . 111.0(9) ?
    H6A C6 H6B . . 105.5(13) ?
    C12 O11 C1 . . 117.88(11) ?
    O12 C12 O11 . . 126.32(13) ?
    O12 C12 C13 . . 123.07(13) ?
    O11 C12 C13 . . 110.60(11) ?
    O17 C13 C12 . . 109.67(12) ?
    O17 C13 S14 . . 107.65(9) ?
    C12 C13 S14 . . 108.21(10) ?
    O17 C13 H13 . . 110.7(9) ?
    C12 C13 H13 . . 111.7(9) ?
    S14 C13 H13 . . 108.8(9) ?
    C15 S14 C13 . . 87.13(7) ?
    C16 C15 S14 . . 104.23(11) ?
    C16 C15 H15A . . 112.8(9) ?
    S14 C15 H15A . . 108.9(9) ?
    C16 C15 H15B . . 109.2(9) ?
    S14 C15 H15B . . 110.3(9) ?
    H15A C15 H15B . . 111.1(13) ?
    O17 C16 O18 . . 107.80(12) ?
    O17 C16 C15 . . 109.99(12) ?
    O18 C16 C15 . . 108.64(12) ?
    O17 C16 H16 . . 110.4(8) ?
    O18 C16 H16 . . 109.0(8) ?
    C15 C16 H16 . . 111.0(8) ?
    C16 O17 C13 . . 113.85(11) ?
    C19 O18 C16 . . 117.42(11) ?
    O19 C19 O18 . . 123.18(13) ?
    O19 C19 C20 . . 125.64(15) ?
    O18 C19 C20 . . 111.18(13) ?
    C19 C20 H20A . . 109.4(11) ?
    C19 C20 H20B . . 111.1(10) ?
    H20A C20 H20B . . 106.0(16) ?
    C19 C20 H20C . . 109.6(11) ?
    H20A C20 H20C . . 110.5(16) ?
    H20B C20 H20C . . 110.1(15) ?
loop_
    _geom_torsion_atom_site_label_1
    _geom_torsion_atom_site_label_2
    _geom_torsion_atom_site_label_3
    _geom_torsion_atom_site_label_4
    _geom_torsion_site_symmetry_1
    _geom_torsion_site_symmetry_2
    _geom_torsion_site_symmetry_3
    _geom_torsion_site_symmetry_4
    _geom_torsion
    _geom_torsion_publ_flag
    O11 C1 C2 C3 . . . . 175.68(11) ?
    C6 C1 C2 C3 . . . . 57.86(16) ?
    O11 C1 C2 C21 . . . . -56.78(16) ?
    C6 C1 C2 C21 . . . . -174.59(12) ?
    C1 C2 C21 C22 . . . . -68.34(17) ?
    C3 C2 C21 C22 . . . . 55.10(18) ?
    C1 C2 C21 C23 . . . . 167.51(14) ?
    C3 C2 C21 C23 . . . . -69.05(17) ?
    C1 C2 C3 C4 . . . . -57.56(17) ?
    C21 C2 C3 C4 . . . . 175.32(13) ?
    C2 C3 C4 C5 . . . . 57.98(18) ?
    C3 C4 C5 C51 . . . . -176.96(15) ?
    C3 C4 C5 C6 . . . . -53.74(19) ?
    O11 C1 C6 C5 . . . . -177.46(12) ?
    C2 C1 C6 C5 . . . . -57.75(17) ?
    C51 C5 C6 C1 . . . . 176.82(14) ?
    C4 C5 C6 C1 . . . . 53.16(17) ?
    C6 C1 O11 C12 . . . . -123.41(13) ?
    C2 C1 O11 C12 . . . . 114.39(14) ?
    C1 O11 C12 O12 . . . . -0.5(2) ?
    C1 O11 C12 C13 . . . . -179.08(11) ?
    O12 C12 C13 O17 . . . . 27.68(19) ?
    O11 C12 C13 O17 . . . . -153.67(11) ?
    O12 C12 C13 S14 . . . . -89.49(16) ?
    O11 C12 C13 S14 . . . . 89.16(12) ?
    O17 C13 S14 C15 . . . . -33.57(10) ?
    C12 C13 S14 C15 . . . . 84.90(11) ?
    C13 S14 C15 C16 . . . . 37.16(10) ?
    S14 C15 C16 O17 . . . . -33.65(15) ?
    S14 C15 C16 O18 . . . . 84.12(12) ?
    O18 C16 O17 C13 . . . . -109.17(13) ?
    C15 C16 O17 C13 . . . . 9.12(17) ?
    C12 C13 O17 C16 . . . . -97.69(14) ?
    S14 C13 O17 C16 . . . . 19.84(14) ?
    O17 C16 O18 C19 . . . . -98.38(14) ?
    C15 C16 O18 C19 . . . . 142.46(13) ?
    C16 O18 C19 O19 . . . . -2.4(2) ?
    C16 O18 C19 C20 . . . . 177.29(13) ?
loop_
    _geom_hbond_atom_site_label_D
    _geom_hbond_atom_site_label_H
    _geom_hbond_atom_site_label_A
    _geom_hbond_site_symmetry_A
    _geom_hbond_distance_DH
    _geom_hbond_distance_HA
    _geom_hbond_distance_DA
    _geom_hbond_angle_DHA
    C13 H13 O12 1_655 0.989(15) 2.261(15) 3.1563(18) 150.0(12)
    C15 H15A S14 3_466 0.961(16) 3.033(15) 3.7794(15) 135.6(11)
    C20 H20B O19 1_655 0.961(18) 2.524(18) 3.464(2) 166.0(14)
data_global
_journal_date_recd_electronic     2009-11-04
_journal_date_accepted     2009-11-04
_journal_name_full     'Acta Crystallographica, Section E'
_journal_year     2009
_journal_volume     65
_journal_issue     12
_journal_page_first     o3169
_journal_page_last     o3169
_journal_paper_category     QO
_journal_coeditor_code     JH2112
_publ_contact_author
;
Maciej Kubicki
Faculty of Chemistry
Adam Mickiewicz University
Grunwaldzka 6
60-780 Pozna\'n
Poland
;
_publ_contact_author_email     mkubicki@amu.edu.pl
_publ_section_title
;
2-Isopropyl-5-methylcyclohexyl 5-acetoxy-1,3-oxathiolane-2-carboxylate
;
loop_
    _publ_author_name
    _publ_author_address
    'Dutkiewicz, Grzegorz'
;  Department of Chemistry
Adam Mickiewicz University
Grunwaldzka 6
60-780 Pozna\'n
Poland
;
    'Chidan Kumar, C. S.'
;  Department of Studies in Chemistry
University of Mysore
Manasagangotri
Mysore 570 006
India
;
    'Yathirajan, H. S.'
;  Department of Studies in Chemistry
University of Mysore
Manasagangotri
Mysore 570 006
India
;
    'Mayekar, A. N.'
;  Sequent Scientific Limited
New Mangalore 575 011
India
;
    'Kubicki, Maciej'
;  Department of Chemistry
Adam Mickiewicz University
Grunwaldzka 6
60-780 Pozna\'n
Poland
;
_publ_section_synopsis     .
