# Supplementary material for: 2-Isopropyl-5-methyl­cyclo­hexyl 5-acet­oxy-1,3-oxathiol­ane-2-carboxyl­ate
Source: Acta Crystallogr Sect E Struct Rep Online. 2009 Nov 21;65(Pt 12):o3169. doi: 10.1107/S1600536809046492 (PMC2971831; doi:10.1107/S1600536809046492)
Supplement: Supplementary file 2 [file e-65-o3169-Isup2.hkl]

#
# h,k,l, Fc-squared, Fo-squared, sigma(Fo-squared) and status flag
#
data_I
_shelx_title '    hsy907 in P2(1)2(1)2(1)'
_shelx_refln_list_code          4
_shelx_F_calc_maximum      131.53
_exptl_crystal_F_000       712.00
_reflns_d_resolution_high  0.7609
 
loop_
 _symmetry_equiv_pos_as_xyz
 'x, y, z'
 '-x+1/2, -y, z+1/2'
 'x+1/2, -y+1/2, -z'
 '-x, y+1/2, -z+1/2'
 
_cell_length_a     5.3290
_cell_length_b    13.8670
_cell_length_c    23.4900
_cell_angle_alpha  90.000
_cell_angle_beta   90.000
_cell_angle_gamma  90.000
 
_shelx_F_squared_multiplier     1.000
 
loop_
 _refln_index_h
 _refln_index_k
 _refln_index_l
 _refln_F_squared_calc
 _refln_F_squared_meas
 _refln_F_squared_sigma
 _refln_observed_status
   2   0   0      211.59      213.40      4.77 o
   4   0   0       31.52       25.73      4.78 o
   6   0   0       60.33       69.28     23.18 o
   1   1   0     2947.52     2782.77     16.93 o
   2   1   0      174.52      173.57      3.95 o
   3   1   0      641.96      591.59      7.74 o
   4   1   0     1523.30     1459.49     16.35 o
   5   1   0        1.57        4.88     15.28 o
   6   1   0      100.24      103.43     15.86 o
   0   2   0     3575.26     3585.90     22.63 o
   1   2   0     5495.68     5440.94     29.10 o
   2   2   0      201.80      237.26      5.89 o
   3   2   0        1.51        6.58      3.25 o
   4   2   0      133.65      124.88      6.31 o
   5   2   0      210.01      198.73     11.18 o
   6   2   0      238.33      210.87     16.77 o
   1   3   0      176.63      159.34      3.56 o
   2   3   0       10.81        8.62      2.12 o
   3   3   0      851.48      864.09      7.69 o
   4   3   0     1654.02     1603.99     20.02 o
   5   3   0       77.40       74.46     10.07 o
   6   3   0       11.65       14.03     17.32 o
   0   4   0    17298.93    17166.07    263.11 o
   1   4   0     7329.18     7491.38     56.33 o
   2   4   0      586.54      606.52      6.72 o
   3   4   0      800.24      833.15      7.84 o
   4   4   0        2.31        4.80      9.33 o
   5   4   0     1201.56     1199.19     21.89 o
   6   4   0       17.98       35.48     16.37 o
   1   5   0       21.41       24.79      3.65 o
   2   5   0       35.02       33.25      4.37 o
   3   5   0      293.11      295.69      3.50 o
   4   5   0      174.80      184.30     12.30 o
   5   5   0      673.71      645.19     19.30 o
   6   5   0        7.43       18.96     16.42 o
   0   6   0     6565.61     6846.78     38.02 o
   1   6   0     2338.47     2216.43     30.10 o
   2   6   0      209.99      209.21      7.81 o
   3   6   0       63.47       61.05      3.49 o
   4   6   0        2.22        1.81      7.94 o
   5   6   0      367.55      383.87     18.67 o
   1   7   0      893.42      988.40     15.97 o
   2   7   0     2299.31     2268.39     20.46 o
   3   7   0      756.48      745.88     10.01 o
   4   7   0       97.18       90.66     13.52 o
   5   7   0       46.64       55.29     13.65 o
   0   8   0      760.97      759.58     25.03 o
   1   8   0      734.47      655.99     16.27 o
   2   8   0       19.86       15.51      5.62 o
   3   8   0       49.76       59.83      8.77 o
   4   8   0        1.74        2.68     11.85 o
   5   8   0      862.52      872.88     29.55 o
   1   9   0      182.10      181.70     12.18 o
   2   9   0     2035.21     2003.53     22.52 o
   3   9   0      352.30      337.71     17.91 o
   4   9   0       90.74       78.37     14.69 o
   5   9   0      352.30      396.49     35.35 o
   0  10   0     2318.40     2351.15     43.13 o
   1  10   0      372.88      359.43     15.50 o
   2  10   0     1656.70     1622.29     21.85 o
   3  10   0        2.14        7.06     12.50 o
   4  10   0      127.59      134.19     21.59 o
   5  10   0      125.12      145.04     17.75 o
   1  11   0      697.69      637.42     19.05 o
   2  11   0      505.33      484.22     14.66 o
   3  11   0        2.40        6.00     13.37 o
   4  11   0      113.22      118.22     16.99 o
   5  11   0        0.15       -7.60     20.65 o
   0  12   0     1849.11     1938.90     44.13 o
   1  12   0      768.32      735.49     20.93 o
   2  12   0      725.33      708.82     17.15 o
   3  12   0      129.16      142.66     17.28 o
   4  12   0      247.90      245.29     18.29 o
   1  13   0      267.31      289.63     17.05 o
   2  13   0      114.14      121.46     11.70 o
   3  13   0        6.13       -8.18     14.74 o
   4  13   0      390.54      384.39     33.23 o
   0  14   0      217.88      241.60     24.94 o
   1  14   0        4.90        2.92     13.07 o
   2  14   0       29.98       23.30     10.57 o
   3  14   0       60.49       86.82     17.75 o
   1  15   0        9.47       -2.73     14.27 o
   2  15   0       98.06       87.16     17.02 o
   0  16   0      242.32      224.45     24.86 o
   1  16   0      260.65      277.78     15.80 o
   1  17   0        0.22        4.83     21.38 o
   1  18   0       87.47      103.17     23.84 o
   1   0   1       50.54       47.62      2.23 o
   2   0   1      513.92      544.28      4.74 o
   3   0   1      808.93      863.64      9.76 o
   4   0   1     1261.76     1258.52      9.71 o
   5   0   1        0.15       -0.57      9.92 o
   6   0   1       92.92      102.35     17.52 o
  -6   1   1      197.61      196.51     17.30 o
  -5   1   1      570.37      592.04     28.86 o
  -4   1   1      113.83      119.29      4.59 o
  -3   1   1       23.95       25.29      3.49 o
  -2   1   1     4878.83     4770.28     26.27 o
  -1   1   1    15057.17    14396.93     36.30 o
   1   1   1    15067.65    14308.88     50.14 o
   2   1   1     4898.08     4863.89     18.05 o
   3   1   1       26.88       23.87      3.82 o
   4   1   1      114.38      122.05      5.05 o
   5   1   1      557.94      533.90     25.18 o
   6   1   1      189.06      208.37     16.63 o
  -6   2   1       99.58      109.41     14.76 o
  -5   2   1       45.87       41.23      9.58 o
  -4   2   1     1315.95     1297.27     14.45 o
  -3   2   1      987.93      975.40     13.03 o
  -2   2   1      881.73      859.23      8.43 o
  -1   2   1    10974.09    10416.37     45.11 o
   0   2   1     1736.31     1643.42      8.33 o
   1   2   1    10945.48    10349.82     50.45 o
   2   2   1      904.28      915.99     11.19 o
   3   2   1      968.66      981.42      9.07 o
   4   2   1     1322.52     1306.91     17.43 o
   5   2   1       49.70       39.16      8.83 o
   6   2   1      101.16      105.51     15.43 o
  -6   3   1       63.73       63.56     18.20 o
  -5   3   1       71.84       74.49     10.50 o
  -4   3   1       87.00      103.62     11.46 o
  -3   3   1      187.77      188.23      7.89 o
  -2   3   1      202.09      197.60      6.19 o
  -1   3   1     3567.52     3463.51     27.37 o
   0   3   1      715.31      702.02     11.73 o
   1   3   1     3625.40     3515.19     22.90 o
   2   3   1      210.41      208.65      3.64 o
   3   3   1      179.06      167.75      5.10 o
   4   3   1       92.35       99.32      4.37 o
   5   3   1       73.55       71.50     10.36 o
   6   3   1       64.07       72.81     18.43 o
  -6   4   1       88.94      113.47     22.45 o
  -5   4   1      106.97      118.81     11.97 o
  -4   4   1      218.10      232.75     12.29 o
  -3   4   1      324.51      332.60     11.99 o
  -2   4   1      352.49      368.34      5.33 o
  -1   4   1     1089.86     1120.27     12.29 o
   0   4   1      224.98      250.55      6.74 o
   1   4   1     1073.05     1081.38      9.63 o
   2   4   1      365.35      369.66      5.51 o
   3   4   1      309.70      309.65      7.34 o
   4   4   1      213.35      210.11      8.88 o
   5   4   1      112.54      110.15     11.41 o
   6   4   1       92.74      107.63     18.17 o
  -6   5   1       86.01      101.59     18.52 o
  -5   5   1      427.94      440.79     13.25 o
  -4   5   1       62.57       51.21      8.27 o
  -3   5   1      356.29      347.89      4.03 o
  -2   5   1      642.87      640.66     10.95 o
  -1   5   1     3399.19     3429.43     31.02 o
   0   5   1      953.31      961.09     10.92 o
   1   5   1     3449.95     3519.83     24.13 o
   2   5   1      626.71      619.46     10.69 o
   3   5   1      359.76      380.45      8.04 o
   4   5   1       66.69       64.29     16.99 o
   5   5   1      425.67      450.33     22.02 o
   6   5   1       85.68       85.79     17.21 o
  -5   6   1      346.12      361.18     18.13 o
  -4   6   1      234.65      234.51     11.30 o
  -3   6   1      627.25      590.24      6.16 o
  -2   6   1      178.23      173.22      7.21 o
  -1   6   1      475.34      458.82     12.63 o
   0   6   1     7466.83     7694.67     30.99 o
   1   6   1      480.20      508.04     10.42 o
   2   6   1      173.12      171.72      6.02 o
   3   6   1      616.31      595.07     11.56 o
   4   6   1      234.94      226.53     10.48 o
   5   6   1      347.42      377.67     18.31 o
  -5   7   1      123.04      109.27     14.60 o
  -4   7   1       80.83       75.35      9.40 o
  -3   7   1       83.65       77.44      5.59 o
  -2   7   1       48.24       53.18      6.60 o
  -1   7   1     1969.19     1944.52     20.26 o
   0   7   1     2155.80     2279.63     25.23 o
   1   7   1     1978.99     1975.60     18.35 o
   2   7   1       52.45       59.73      5.66 o
   3   7   1       87.38       87.12      5.23 o
   4   7   1       81.57       73.59     12.60 o
   5   7   1      123.39      123.30     14.91 o
  -5   8   1       49.83       61.80     15.27 o
  -4   8   1      166.00      189.08     26.94 o
  -3   8   1      665.41      645.70     11.98 o
  -2   8   1      147.46      149.15      6.92 o
  -1   8   1     2020.07     2069.88     39.77 o
   0   8   1        0.26        1.72      9.52 o
   1   8   1     2044.86     2076.56     94.29 o
   2   8   1      141.08      142.20      7.01 o
   3   8   1      641.73      638.91     10.30 o
   4   8   1      165.89      178.39     15.76 o
   5   8   1       49.87       63.48     14.84 o
  -5   9   1      272.05      290.53     19.41 o
  -4   9   1      223.30      239.14     17.51 o
  -3   9   1       84.00       86.77     14.56 o
  -2   9   1      319.98      322.53     10.48 o
  -1   9   1       48.04       51.50     10.37 o
   0   9   1      264.84      209.39     12.61 o
   1   9   1       49.16       58.48     10.58 o
   2   9   1      327.85      313.10     11.38 o
   3   9   1       87.93       83.79     13.40 o
   4   9   1      230.67      224.27     16.01 o
   5   9   1      276.81      310.59     19.82 o
  -5  10   1       94.24      114.04     17.74 o
  -4  10   1      121.63      129.11     16.30 o
  -3  10   1      561.36      558.19     29.87 o
  -2  10   1      487.39      496.18     13.94 o
  -1  10   1      794.90      769.74     19.25 o
   0  10   1       46.56       45.98     11.60 o
   1  10   1      801.11      808.95     19.75 o
   2  10   1      488.42      463.48     13.58 o
   3  10   1      551.60      519.38     20.35 o
   4  10   1      120.02      111.97     15.25 o
   5  10   1       94.52       97.55     17.23 o
  -5  11   1       59.98       59.70     21.67 o
  -4  11   1       22.51       21.44     13.83 o
  -3  11   1     1026.54     1021.56     27.53 o
  -2  11   1     1178.01     1182.21     28.74 o
  -1  11   1      204.23      204.27     14.21 o
   0  11   1     1115.70     1113.33     23.98 o
   1  11   1      198.50      209.35     13.70 o
   2  11   1     1190.95     1179.82     20.00 o
   3  11   1     1007.52      994.25     29.41 o
   4  11   1       23.36       24.54     15.07 o
   5  11   1       60.73       60.06     24.10 o
  -4  12   1      255.05      255.05     19.20 o
  -3  12   1       78.71       62.48     16.03 o
  -2  12   1      347.59      366.41     14.49 o
  -1  12   1      120.60      121.81     14.02 o
   0  12   1      146.52      173.78     14.55 o
   1  12   1      127.16      111.83     13.56 o
   2  12   1      361.32      354.05     14.37 o
   3  12   1       76.34       77.58     15.25 o
   4  12   1      252.67      224.98     18.86 o
  -4  13   1      126.71      135.75     27.74 o
  -3  13   1        6.68       14.35     15.27 o
  -2  13   1      146.81      143.82     12.62 o
  -1  13   1       16.74       17.26     12.42 o
   0  13   1      242.65      203.82     16.05 o
   1  13   1       15.77        7.74     11.84 o
   2  13   1      155.48      142.59     12.00 o
   3  13   1        6.01        9.12     13.66 o
   4  13   1      127.63      150.10     27.00 o
  -3  14   1      305.03      310.79     21.02 o
  -2  14   1      221.19      230.33     14.11 o
  -1  14   1      133.50      121.71     15.70 o
   0  14   1        0.10        0.99     12.38 o
   1  14   1      138.73      117.15     14.67 o
   2  14   1      224.22      220.28     13.55 o
   3  14   1      300.65      294.58     21.37 o
  -2  15   1      168.43      178.68     18.07 o
  -1  15   1      185.84      184.06     17.50 o
   0  15   1       49.77       26.13     13.51 o
   1  15   1      189.20      193.72     14.05 o
   2  15   1      166.67      163.04     19.21 o
  -1  16   1       39.22       64.09     12.99 o
   0  16   1        3.92       -3.65     13.63 o
   1  16   1       38.33       43.64     12.49 o
  -1  17   1      257.24      296.75     28.90 o
   0  17   1       53.99       45.17     15.71 o
   1  17   1      260.25      284.66     28.13 o
  -1  18   1      116.43      129.02     24.42 o
   1   0   2      415.15      412.92      3.52 o
   2   0   2      737.48      688.87      6.04 o
   3   0   2      468.59      435.04      4.99 o
   4   0   2      258.25      244.20      6.26 o
   5   0   2      385.10      377.04     14.36 o
   6   0   2      398.95      351.28     22.36 o
  -6   1   2       12.92       18.82     14.76 o
  -5   1   2       60.97       64.79     10.96 o
  -4   1   2      171.94      159.48      4.37 o
  -3   1   2      349.88      360.23      4.40 o
  -2   1   2     1058.51     1032.60      6.69 o
  -1   1   2    14001.85    13555.39     23.34 o
   1   1   2    13914.78    13453.92     34.59 o
   2   1   2     1076.39     1055.40      6.64 o
   3   1   2      360.52      368.91      6.08 o
   4   1   2      171.62      160.76      5.42 o
   5   1   2       64.50       64.02     16.42 o
   6   1   2       13.86       10.92     13.22 o
  -6   2   2       83.57       88.45     14.52 o
  -5   2   2      182.99      182.47     11.67 o
  -4   2   2      161.29      155.05      7.94 o
  -3   2   2      310.69      342.04      8.58 o
  -2   2   2      151.81      156.59      5.29 o
  -1   2   2     1156.33     1186.03     12.46 o
   0   2   2     1273.13     1248.28     16.39 o
   1   2   2     1142.22     1176.73      6.90 o
   2   2   2      156.98      170.26      3.81 o
   3   2   2      290.75      328.21      7.65 o
   4   2   2      164.03      172.19      6.28 o
   5   2   2      188.15      217.02     17.99 o
   6   2   2       83.98       87.47     16.25 o
  -6   3   2      176.76      210.96     21.50 o
  -5   3   2        0.39       -0.14     10.17 o
  -4   3   2       17.20       15.04      9.42 o
  -3   3   2       17.53       16.16      6.25 o
  -2   3   2      603.32      603.11      9.02 o
  -1   3   2      145.33      140.20      6.02 o
   0   3   2     5823.38     5604.27     39.26 o
   1   3   2      132.96      129.43      3.97 o
   2   3   2      602.48      632.82      7.04 o
   3   3   2       16.37       11.06      5.82 o
   4   3   2       15.77       14.26      4.65 o
   5   3   2        0.69        0.93      9.26 o
   6   3   2      178.80      198.82     21.06 o
  -6   4   2      181.92      195.94     19.97 o
  -5   4   2      306.05      314.73     14.15 o
  -4   4   2      472.81      494.79     14.55 o
  -3   4   2     1483.44     1496.48     15.91 o
  -2   4   2     1310.57     1311.58     16.28 o
  -1   4   2      321.09      340.60      6.28 o
   0   4   2       17.18       19.46      5.52 o
   1   4   2      310.49      325.56      5.42 o
   2   4   2     1342.19     1355.64      9.30 o
   3   4   2     1504.12     1511.46     12.84 o
   4   4   2      452.22      452.86     12.93 o
   5   4   2      312.74      305.10     16.59 o
   6   4   2      180.74      184.71     20.54 o
  -6   5   2      119.62      149.90     19.59 o
  -5   5   2      109.19       96.83      9.96 o
  -4   5   2       52.31       56.87      9.20 o
  -3   5   2      488.89      432.84     11.00 o
  -2   5   2     1505.88     1476.63     12.51 o
  -1   5   2       46.12       41.99      5.27 o
   0   5   2      418.08      382.97      8.12 o
   1   5   2       49.32       44.16      4.43 o
   2   5   2     1529.12     1525.12     22.64 o
   3   5   2      489.17      467.72      6.94 o
   4   5   2       53.23       57.00      8.43 o
   5   5   2      111.73      115.89     15.02 o
   6   5   2      121.63      138.74     22.67 o
  -5   6   2      243.24      224.82     16.06 o
  -4   6   2        2.79       -1.15      8.77 o
  -3   6   2      136.80      114.11      6.06 o
  -2   6   2      382.97      408.34      8.96 o
  -1   6   2      936.68      981.70     20.50 o
   0   6   2      763.06      797.75     11.02 o
   1   6   2      938.16      972.04      9.35 o
   2   6   2      368.88      406.00      7.68 o
   3   6   2      136.95      128.29      4.61 o
   4   6   2        2.58       -3.25      7.82 o
   5   6   2      243.00      232.84     16.13 o
  -5   7   2      120.25      113.11     21.21 o
  -4   7   2       22.41       30.65      9.14 o
  -3   7   2      171.19      163.21      7.57 o
  -2   7   2      599.48      602.64     11.39 o
  -1   7   2      726.27      760.84     12.53 o
   0   7   2      493.93      614.85     12.12 o
   1   7   2      735.06      761.19     12.53 o
   2   7   2      610.24      614.02      9.72 o
   3   7   2      164.66      168.22      6.26 o
   4   7   2       22.12       17.77     11.98 o
   5   7   2      118.46      125.46     15.43 o
  -5   8   2       22.62       27.33     14.10 o
  -4   8   2      415.80      441.79     28.63 o
  -3   8   2      869.84      853.42     10.66 o
  -2   8   2      320.00      320.54     10.28 o
  -1   8   2     1706.41     1787.56     19.03 o
   0   8   2     2690.53     2907.70     29.93 o
   1   8   2     1724.62     1732.19     34.88 o
   2   8   2      329.36      342.34      8.65 o
   3   8   2      865.43      875.42     12.08 o
   4   8   2      400.71      440.35     27.38 o
   5   8   2       22.23       29.85     14.08 o
  -5   9   2        8.97        7.19     14.83 o
  -4   9   2       32.42       23.82     13.28 o
  -3   9   2      499.52      483.92     33.09 o
  -2   9   2      274.29      267.04      8.83 o
  -1   9   2      964.30      991.13     20.60 o
   0   9   2      282.21      312.30     14.12 o
   1   9   2      949.06      906.00     19.21 o
   2   9   2      273.39      264.22     10.89 o
   3   9   2      506.45      476.02     13.31 o
   4   9   2       32.31       38.80     13.49 o
   5   9   2        8.73       11.79     14.81 o
  -5  10   2       21.57       29.06     15.24 o
  -4  10   2       15.43       18.96     13.46 o
  -3  10   2       27.24       20.70     12.77 o
  -2  10   2     1563.21     1542.65     22.53 o
  -1  10   2      178.19      174.84     12.75 o
   0  10   2      234.17      237.73     13.88 o
   1  10   2      184.20      170.67     12.99 o
   2  10   2     1568.85     1504.85     21.57 o
   3  10   2       28.68       31.92      9.03 o
   4  10   2       16.60       13.08     13.44 o
   5  10   2       18.17       21.47     15.59 o
  -5  11   2       63.22       56.92     23.49 o
  -4  11   2       77.28       81.73     15.73 o
  -3  11   2      444.73      461.28     20.55 o
  -2  11   2      275.18      278.70     12.59 o
  -1  11   2      991.83      952.94     22.67 o
   0  11   2        8.39       15.04     11.77 o
   1  11   2      995.76      941.54     21.96 o
   2  11   2      281.43      288.02     12.83 o
   3  11   2      450.13      446.22     52.18 o
   4  11   2       74.63       91.81     16.19 o
   5  11   2       66.16       70.28     23.42 o
  -4  12   2      246.45      257.67     19.78 o
  -3  12   2      508.63      513.44     22.34 o
  -2  12   2      261.32      243.11     12.62 o
  -1  12   2        2.11        9.91     12.14 o
   0  12   2       29.94       39.02     12.77 o
   1  12   2        1.98        1.25     11.73 o
   2  12   2      258.12      242.09     12.42 o
   3  12   2      489.63      493.56     29.88 o
   4  12   2      246.81      232.02     19.95 o
  -4  13   2        7.11       12.16     24.06 o
  -3  13   2       51.08       66.27     16.30 o
  -2  13   2      358.54      349.57     14.89 o
  -1  13   2      159.82      170.15     14.44 o
   0  13   2        2.62        0.63     11.86 o
   1  13   2      157.06      159.13     14.56 o
   2  13   2      365.53      342.10     14.82 o
   3  13   2       52.46       57.36     15.40 o
   4  13   2        6.90       13.00     21.71 o
  -3  14   2      218.50      222.09     18.89 o
  -2  14   2      109.77      110.98     12.88 o
  -1  14   2      345.44      347.07     18.41 o
   0  14   2       33.69       39.73     13.81 o
   1  14   2      352.21      338.31     18.48 o
   2  14   2      106.16      111.72     12.05 o
   3  14   2      224.71      245.76     19.82 o
  -2  15   2       26.05       33.91     11.73 o
  -1  15   2       17.22       23.64     14.25 o
   0  15   2      185.29      165.57     16.26 o
   1  15   2       16.54       30.23     11.35 o
   2  15   2       28.65       54.45     16.22 o
  -1  16   2        3.63        9.23     12.30 o
   0  16   2        0.51       -6.44     14.19 o
   1  16   2        3.33        3.14     12.61 o
  -1  17   2        9.08       13.75     22.14 o
   0  17   2      293.62      299.90     20.60 o
   1  17   2        8.12       20.04     21.06 o
  -1  18   2      101.97      128.48     24.62 o
   1   0   3     6984.91     6787.54     19.57 o
   2   0   3        0.04        2.77      2.41 o
   3   0   3      216.83      216.13      3.75 o
   4   0   3      179.60      160.43      6.76 o
   5   0   3       84.78       78.15     11.37 o
   6   0   3       32.45       35.14     17.74 o
  -6   1   3      166.34      156.66     15.18 o
  -5   1   3      927.77      899.64     16.25 o
  -4   1   3      224.03      234.21      5.02 o
  -3   1   3     1285.15     1210.32      7.34 o
  -2   1   3     2332.90     2390.74     15.33 o
  -1   1   3     2852.90     2760.31     11.97 o
   0   1   3      319.74      366.48      9.69 o
   1   1   3     2813.24     2752.98     13.94 o
   2   1   3     2332.94     2336.06     16.61 o
   3   1   3     1276.55     1189.31     15.50 o
   4   1   3      221.59      230.33      6.27 o
   5   1   3      914.51      894.28     26.09 o
   6   1   3      162.36      164.75     16.35 o
  -6   2   3       34.64       49.31     17.48 o
  -5   2   3      186.00      173.93     11.35 o
  -4   2   3      576.97      576.76     11.33 o
  -3   2   3      669.30      762.69     22.91 o
  -2   2   3      864.25      899.01      8.46 o
  -1   2   3     3833.26     3846.20     20.28 o
   0   2   3     1503.93     1467.01     11.27 o
   1   2   3     3915.10     3951.03     14.84 o
   2   2   3      849.83      874.40      7.12 o
   3   2   3      674.27      729.99     10.67 o
   4   2   3      575.04      581.10      8.86 o
   5   2   3      179.74      178.89     18.39 o
   6   2   3       35.55       45.29     13.20 o
  -6   3   3       66.94       71.34     16.76 o
  -5   3   3      626.93      612.14     17.00 o
  -4   3   3      515.27      482.44     14.25 o
  -3   3   3     3031.49     2985.54     24.07 o
  -2   3   3     3061.72     3191.79     25.03 o
  -1   3   3      517.52      494.12      5.67 o
   0   3   3     2438.54     2363.09     37.36 o
   1   3   3      529.07      501.38      5.04 o
   2   3   3     3082.43     3259.24     22.77 o
   3   3   3     3053.07     3022.25     35.33 o
   4   3   3      525.53      491.00      8.52 o
   5   3   3      643.77      614.34     15.86 o
   6   3   3       62.76       72.64     18.05 o
  -6   4   3      151.41      168.15     19.51 o
  -5   4   3       59.74       47.04      8.99 o
  -4   4   3       69.12       55.24      8.22 o
  -3   4   3       42.70       55.85      7.27 o
  -2   4   3     1280.99     1262.12     10.78 o
  -1   4   3      396.17      410.65      7.63 o
   0   4   3     2783.01     2749.85     17.69 o
   1   4   3      386.71      398.12      5.98 o
   2   4   3     1262.23     1230.70     14.02 o
   3   4   3       40.70       51.13      3.77 o
   4   4   3       67.98       56.31      5.77 o
   5   4   3       62.29       78.05     14.66 o
   6   4   3      156.98      177.35     20.55 o
  -6   5   3       78.13      106.26     18.28 o
  -5   5   3      217.57      217.98     12.75 o
  -4   5   3      561.43      564.34     13.25 o
  -3   5   3      670.45      669.16     17.35 o
  -2   5   3      989.56     1002.24      8.22 o
  -1   5   3      489.69      496.16      8.64 o
   0   5   3      291.30      284.69      7.85 o
   1   5   3      488.99      497.13      6.79 o
   2   5   3      968.23      994.48     12.95 o
   3   5   3      674.17      693.58      8.78 o
   4   5   3      544.54      529.12     15.38 o
   5   5   3      222.25      210.41     13.20 o
   6   5   3       78.54       70.10     19.60 o
  -6   6   3       58.09       63.41     22.00 o
  -5   6   3       54.62       66.76     13.75 o
  -4   6   3      196.87      182.12     11.38 o
  -3   6   3       43.25       45.41      4.46 o
  -2   6   3      789.39      778.40     16.82 o
  -1   6   3     1523.18     1525.88     15.72 o
   0   6   3     1784.28     1796.85     27.85 o
   1   6   3     1525.52     1540.01     12.34 o
   2   6   3      800.75      812.54     16.21 o
   3   6   3       42.32       48.19      3.87 o
   4   6   3      196.79      202.19     14.44 o
   5   6   3       52.89       49.50     13.33 o
  -5   7   3      432.22      400.30     19.98 o
  -4   7   3      957.93      947.48     21.31 o
  -3   7   3        5.76        3.94      5.21 o
  -2   7   3     1143.56     1089.86     26.48 o
  -1   7   3     1346.67     1362.85     23.61 o
   0   7   3     1700.54     1721.69     22.50 o
   1   7   3     1335.15     1328.81     14.01 o
   2   7   3     1158.66     1098.53     18.33 o
   3   7   3        6.29        4.76      4.87 o
   4   7   3      957.38      939.84     26.81 o
   5   7   3      427.18      451.02     20.80 o
  -5   8   3       18.59       22.68     14.70 o
  -4   8   3       63.67       60.24     13.51 o
  -3   8   3       98.63       85.42      7.63 o
  -2   8   3        3.03        6.28      6.57 o
  -1   8   3      619.22      639.82     12.75 o
   0   8   3      900.17      881.67     18.31 o
   1   8   3      604.31      613.98     15.42 o
   2   8   3        1.82       -2.94      6.78 o
   3   8   3       98.46       85.82      6.34 o
   4   8   3       64.37       58.69     13.12 o
   5   8   3       19.91       18.97     13.33 o
  -5   9   3      504.74      566.12     23.78 o
  -4   9   3      191.28      226.23     23.63 o
  -3   9   3      175.05      165.89     14.90 o
  -2   9   3     1969.06     1921.47     27.84 o
  -1   9   3      364.10      353.56     19.19 o
   0   9   3      345.56      364.71     14.81 o
   1   9   3      367.12      361.51     14.17 o
   2   9   3     1950.35     1933.05     16.54 o
   3   9   3      185.14      181.44     10.35 o
   4   9   3      190.71      200.17     16.73 o
   5   9   3      500.37      504.35     22.93 o
  -5  10   3       34.26       40.91     15.80 o
  -4  10   3      772.81      796.31     25.69 o
  -3  10   3      650.46      666.10     22.86 o
  -2  10   3       14.91       17.28     12.81 o
  -1  10   3      520.77      486.64     16.92 o
   0  10   3       78.67       67.69     11.48 o
   1  10   3      524.82      519.56     16.99 o
   2  10   3       13.16       13.09      8.48 o
   3  10   3      652.41      652.60     15.66 o
   4  10   3      767.38      747.38     25.31 o
   5  10   3       35.08       33.72     14.83 o
  -5  11   3      230.62      238.11     28.35 o
  -4  11   3       28.39       19.08     15.14 o
  -3  11   3      163.00      170.13     16.36 o
  -2  11   3      256.83      255.45     13.69 o
  -1  11   3      337.18      319.15     16.32 o
   0  11   3     1078.97     1012.68     37.19 o
   1  11   3      333.02      318.47     15.26 o
   2  11   3      262.17      253.27     12.19 o
   3  11   3      172.16      175.32     11.72 o
   4  11   3       28.39       32.43     14.08 o
   5  11   3      223.31      230.07     26.66 o
  -4  12   3      219.23      216.93     18.69 o
  -3  12   3       33.74       25.78     13.74 o
  -2  12   3      106.86      103.70     11.37 o
  -1  12   3     1034.53     1053.50     24.50 o
   0  12   3      153.52      152.62     14.72 o
   1  12   3     1025.65     1066.13     64.03 o
   2  12   3      108.66      106.09     11.14 o
   3  12   3       36.01       44.47     10.08 o
   4  12   3      215.59      207.68     19.12 o
  -4  13   3       27.51       32.25     24.68 o
  -3  13   3      588.13      582.08     24.24 o
  -2  13   3      219.39      214.91     13.15 o
  -1  13   3       51.84       53.97     14.14 o
   0  13   3      346.73      303.63     17.69 o
   1  13   3       55.09       59.71     13.48 o
   2  13   3      221.58      211.24     12.22 o
   3  13   3      602.03      589.65     24.43 o
   4  13   3       27.58       30.37     20.62 o
  -3  14   3      130.69      129.84     16.97 o
  -2  14   3       73.97       64.63     12.23 o
  -1  14   3       22.31       15.77     12.63 o
   0  14   3       47.74       25.97     13.66 o
   1  14   3       24.54       25.18     11.30 o
   2  14   3       72.67       71.66     15.15 o
   3  14   3      133.13      172.58     19.13 o
  -2  15   3       72.15       85.55     12.77 o
  -1  15   3      154.35      157.86     17.58 o
   0  15   3        0.02        2.78     13.37 o
   1  15   3      155.43      149.35     12.83 o
   2  15   3       69.51       80.54     16.35 o
  -1  16   3       25.95       13.60     12.54 o
   0  16   3      428.46      465.49     23.49 o
   1  16   3       23.94       33.36     12.12 o
  -1  17   3      125.65      141.75     26.07 o
   0  17   3      173.65      196.84     18.83 o
   1  17   3      125.43      136.75     24.32 o
   0   0   4     1094.64     1051.54     15.99 o
   1   0   4      193.14      181.55      3.44 o
   2   0   4     3818.21     4003.60     17.22 o
   3   0   4      729.31      737.63      5.98 o
   4   0   4      401.21      417.28      7.66 o
   5   0   4      334.49      304.55     11.26 o
   6   0   4       31.31       34.60     17.74 o
  -6   1   4       92.27       76.09     17.89 o
  -5   1   4      302.11      299.73     17.39 o
  -4   1   4      631.80      602.40     12.30 o
  -3   1   4       62.60       67.42      3.71 o
  -2   1   4     1906.56     1897.16     10.79 o
  -1   1   4     3866.84     3916.55     12.96 o
   0   1   4      375.57      357.48      4.48 o
   1   1   4     3881.12     3904.51     10.14 o
   2   1   4     1909.79     1877.56      7.16 o
   3   1   4       66.96       65.54      2.81 o
   4   1   4      642.11      582.20      8.67 o
   5   1   4      299.13      291.97     20.03 o
   6   1   4       87.95       75.64     15.70 o
  -6   2   4       46.67       40.76     14.64 o
  -5   2   4      403.70      354.40     13.65 o
  -4   2   4      475.65      473.94      8.78 o
  -3   2   4     2173.06     2282.58     25.08 o
  -2   2   4     1437.61     1428.83     13.31 o
  -1   2   4     1942.81     1893.34      9.72 o
   0   2   4    12703.88    12253.17    122.58 o
   1   2   4     1973.93     1928.44      9.11 o
   2   2   4     1414.04     1419.24     10.53 o
   3   2   4     2169.86     2249.47     17.45 o
   4   2   4      484.82      491.51      8.61 o
   5   2   4      396.34      387.58     21.08 o
   6   2   4       49.97       42.73     13.96 o
  -6   3   4      179.69      178.61     15.56 o
  -5   3   4      535.93      565.93     16.48 o
  -4   3   4      520.32      475.55     13.97 o
  -3   3   4      465.62      444.27      8.84 o
  -2   3   4     2420.09     2515.98     20.19 o
  -1   3   4      582.48      600.60      9.09 o
   0   3   4      954.49      964.80     14.15 o
   1   3   4      600.32      616.59      6.88 o
   2   3   4     2400.36     2434.14     17.03 o
   3   3   4      471.49      454.50     12.66 o
   4   3   4      521.49      500.68     10.19 o
   5   3   4      528.39      563.50     23.55 o
   6   3   4      180.46      170.93     19.98 o
  -6   4   4       28.60       41.06     16.14 o
  -5   4   4       25.13       26.71      9.19 o
  -4   4   4      366.82      369.57     11.70 o
  -3   4   4      375.39      336.76      9.98 o
  -2   4   4      945.00      969.92      9.24 o
  -1   4   4      214.78      219.17      5.69 o
   0   4   4     1224.62     1269.32     21.45 o
   1   4   4      226.45      233.86      5.05 o
   2   4   4      938.01      966.83      7.11 o
   3   4   4      386.19      373.50      7.89 o
   4   4   4      375.00      351.14     15.75 o
   5   4   4       25.67       27.65      9.54 o
   6   4   4       27.55       50.18     21.24 o
  -6   5   4       34.89       41.98     16.73 o
  -5   5   4        0.68        6.04      9.38 o
  -4   5   4      487.32      458.26     19.44 o
  -3   5   4      285.54      281.25      6.07 o
  -2   5   4      720.23      702.72      9.55 o
  -1   5   4      124.07      144.88      5.64 o
   0   5   4     9688.13     9967.94     66.39 o
   1   5   4      120.09      133.24      6.57 o
   2   5   4      716.12      700.12      7.43 o
   3   5   4      292.32      307.42      7.08 o
   4   5   4      489.58      467.71     24.53 o
   5   5   4        1.14        5.34     10.38 o
   6   5   4       32.94       58.86     27.91 o
  -6   6   4       39.64       22.78     21.95 o
  -5   6   4      116.86      121.43     15.48 o
  -4   6   4     2029.57     2000.99     24.38 o
  -3   6   4      121.70      121.07      5.60 o
  -2   6   4      527.77      494.50      7.87 o
  -1   6   4      486.21      481.90     10.26 o
   0   6   4        4.69        1.18      5.96 o
   1   6   4      505.48      502.95      7.89 o
   2   6   4      525.41      481.65      7.31 o
   3   6   4      119.40      113.18      4.46 o
   4   6   4     2029.47     1974.10     31.09 o
   5   6   4      114.17      108.28     17.70 o
  -5   7   4      792.13      783.68     25.21 o
  -4   7   4      532.34      504.92     14.65 o
  -3   7   4      316.69      319.85      9.17 o
  -2   7   4      382.66      358.63      7.98 o
  -1   7   4      347.59      359.55     10.12 o
   0   7   4     1153.26     1199.85     33.88 o
   1   7   4      340.38      352.76     10.44 o
   2   7   4      381.29      375.30      6.67 o
   3   7   4      307.01      307.41      8.21 o
   4   7   4      532.37      529.23     19.33 o
   5   7   4      784.75      787.16     24.33 o
  -5   8   4       83.13       77.06     14.85 o
  -4   8   4      214.12      196.96     22.06 o
  -3   8   4       91.92       86.63      7.47 o
  -2   8   4     1093.15     1094.97     13.15 o
  -1   8   4      271.08      244.16     15.01 o
   0   8   4      311.72      315.91     13.62 o
   1   8   4      257.97      245.32     10.24 o
   2   8   4     1079.69     1054.96     12.62 o
   3   8   4       93.57       88.34      6.71 o
   4   8   4      218.45      192.28     15.63 o
   5   8   4       84.64       94.00     15.37 o
  -5   9   4      423.59      447.55     21.98 o
  -4   9   4       31.27       28.30     12.53 o
  -3   9   4     1797.10     1857.22     32.39 o
  -2   9   4      397.01      372.01     11.80 o
  -1   9   4      370.47      359.49     15.58 o
   0   9   4      373.74      363.14     14.57 o
   1   9   4      363.01      317.25     13.86 o
   2   9   4      407.40      419.04      9.57 o
   3   9   4     1807.51     1784.15     22.58 o
   4   9   4       33.93       28.88     13.11 o
   5   9   4      414.79      430.84     21.12 o
  -5  10   4       59.80       57.67     17.35 o
  -4  10   4      942.71      974.86     27.40 o
  -3  10   4      870.11      875.31     24.30 o
  -2  10   4      157.32      157.29     14.56 o
  -1  10   4      209.15      209.49     13.61 o
   0  10   4      863.49      819.67     20.85 o
   1  10   4      204.79      192.20     14.05 o
   2  10   4      160.51      140.46      9.87 o
   3  10   4      868.16      895.20     18.01 o
   4  10   4      949.36      997.00     27.31 o
   5  10   4       60.83       59.44     21.46 o
  -5  11   4       76.26       96.26     25.08 o
  -4  11   4      140.25      154.80     23.17 o
  -3  11   4      481.96      498.84     21.96 o
  -2  11   4      276.37      275.53     23.00 o
  -1  11   4      531.00      494.26     18.11 o
   0  11   4       14.13       19.19     12.15 o
   1  11   4      537.61      520.62     18.03 o
   2  11   4      267.55      264.56     12.01 o
   3  11   4      474.17      484.13     15.03 o
   4  11   4      136.43      150.19     17.11 o
   5  11   4       73.36       64.34     23.95 o
  -4  12   4      187.47      183.85     18.00 o
  -3  12   4       90.50      102.23     15.58 o
  -2  12   4      521.42      537.90     21.96 o
  -1  12   4       54.92       48.93     12.99 o
   0  12   4      789.21      778.42     22.16 o
   1  12   4       54.72       52.89     12.62 o
   2  12   4      524.96      528.56     15.60 o
   3  12   4       86.08       91.58     10.89 o
   4  12   4      186.47      168.38     17.10 o
  -3  13   4       24.65       37.89     15.52 o
  -2  13   4      266.46      267.33     18.03 o
  -1  13   4      158.56      163.34     15.37 o
   0  13   4       12.61        6.08     12.77 o
   1  13   4      154.85      164.43     12.20 o
   2  13   4      270.01      261.33     18.35 o
   3  13   4       25.22       31.96     15.34 o
   4  13   4      334.55      356.90     31.61 o
  -3  14   4      242.29      242.61     19.74 o
  -2  14   4      347.30      351.16     21.35 o
  -1  14   4      196.74      189.29     16.67 o
   0  14   4      109.55      118.90     16.13 o
   1  14   4      203.22      186.15     12.82 o
   2  14   4      337.90      338.54     21.34 o
   3  14   4      249.52      252.21     20.27 o
  -2  15   4      364.37      412.41     22.59 o
  -1  15   4      141.74      128.57     16.63 o
   0  15   4      169.13      181.21     17.58 o
   1  15   4      142.40      153.24     13.95 o
   2  15   4      363.61      392.82     22.03 o
  -1  16   4      330.68      334.65     19.02 o
   0  16   4        4.31        0.65     14.91 o
   1  16   4      337.22      361.77     17.81 o
  -1  17   4       12.79        6.38     22.57 o
   0  17   4      199.84      197.18     19.38 o
   1  17   4       12.49       19.46     21.47 o
   1   0   5     1669.27     1696.32      8.19 o
   2   0   5      247.82      251.24      4.19 o
   3   0   5        0.07       -0.41      2.77 o
   4   0   5      391.13      381.44      4.84 o
   5   0   5      852.16      836.95     16.03 o
   6   0   5      320.03      264.40     22.77 o
  -6   1   5      161.76      164.87     20.98 o
  -5   1   5      142.71      145.27      9.79 o
  -4   1   5      886.99      889.44      8.58 o
  -3   1   5      509.58      480.69      6.23 o
  -2   1   5      199.13      201.42      3.65 o
  -1   1   5     3077.20     2923.03     10.86 o
   0   1   5      307.87      306.16      4.56 o
   1   1   5     3059.12     2925.63     17.72 o
   2   1   5      187.06      181.94      3.43 o
   3   1   5      515.11      490.04      4.77 o
   4   1   5      887.06      899.49     10.55 o
   5   1   5      140.17      148.35     13.85 o
   6   1   5      165.25      182.50     15.98 o
  -6   2   5      149.61      153.31     15.07 o
  -5   2   5      135.10      131.23     11.87 o
  -4   2   5      304.30      328.60      6.97 o
  -3   2   5     1472.89     1497.96     11.75 o
  -2   2   5      136.88      131.30      3.50 o
  -1   2   5      166.72      171.47      4.06 o
   0   2   5        0.00       -1.97      3.94 o
   1   2   5      165.71      167.95      4.04 o
   2   2   5      138.51      126.31      2.85 o
   3   2   5     1489.71     1547.48     15.03 o
   4   2   5      317.55      302.85      7.58 o
   5   2   5      142.53      114.26     16.86 o
   6   2   5      144.23      158.93     16.04 o
  -6   3   5       45.75       44.36     13.65 o
  -5   3   5       96.42      116.12     10.19 o
  -4   3   5       53.70       43.12      6.59 o
  -3   3   5      350.69      351.32      8.51 o
  -2   3   5     1602.88     1598.10      8.20 o
  -1   3   5      801.49      801.95      7.90 o
   0   3   5      365.05      389.17      6.54 o
   1   3   5      773.07      747.70      5.41 o
   2   3   5     1607.02     1619.06      9.71 o
   3   3   5      344.26      359.61      7.00 o
   4   3   5       53.41       45.01      9.27 o
   5   3   5       99.50      112.67     16.04 o
   6   3   5       48.95       74.14     17.66 o
  -6   4   5      145.09      162.68     15.71 o
  -5   4   5      603.62      599.56     15.16 o
  -4   4   5      563.20      550.79     13.24 o
  -3   4   5      658.81      619.94     21.22 o
  -2   4   5     2441.31     2540.50     32.08 o
  -1   4   5       79.37       87.28      6.02 o
   0   4   5     4393.46     4492.91     39.34 o
   1   4   5       75.01       75.61      3.03 o
   2   4   5     2449.05     2558.45     29.81 o
   3   4   5      649.49      660.71     11.85 o
   4   4   5      566.24      551.07     19.99 o
   5   4   5      617.23      596.91     16.83 o
   6   4   5      143.47      150.70     20.07 o
  -6   5   5      187.42      204.40     21.70 o
  -5   5   5       24.65       13.08      9.27 o
  -4   5   5      206.55      197.01     12.68 o
  -3   5   5        0.85        2.86      3.50 o
  -2   5   5      484.09      500.20      9.14 o
  -1   5   5     1037.27     1019.76     18.27 o
   0   5   5       74.77       67.97      5.80 o
   1   5   5     1039.67     1027.84      9.74 o
   2   5   5      477.21      512.10     13.04 o
   3   5   5        0.61        1.47      4.62 o
   4   5   5      209.87      198.61     16.07 o
   5   5   5       24.80       31.34     16.34 o
  -6   6   5       61.16       71.69     25.48 o
  -5   6   5        1.08        3.08     10.42 o
  -4   6   5       28.09       24.82      9.74 o
  -3   6   5       60.47       60.44      5.15 o
  -2   6   5       41.02       41.74      6.25 o
  -1   6   5      548.06      580.98     19.14 o
   0   6   5     1893.08     2053.60     24.92 o
   1   6   5      532.69      566.82     13.36 o
   2   6   5       41.66       38.66      4.16 o
   3   6   5       56.81       46.67      5.34 o
   4   6   5       27.98       26.56     12.01 o
   5   6   5        0.27       -2.07     11.85 o
  -5   7   5       33.73       22.64     13.89 o
  -4   7   5      233.36      245.00     12.39 o
  -3   7   5       35.39       27.96      5.67 o
  -2   7   5       45.73       52.15      7.17 o
  -1   7   5      837.09      803.83     25.62 o
   0   7   5      113.42       87.56     10.42 o
   1   7   5      819.56      780.54     14.15 o
   2   7   5       44.83       49.74      5.03 o
   3   7   5       36.45       33.43      5.71 o
   4   7   5      230.68      226.36     16.67 o
   5   7   5       31.32       29.26     12.95 o
  -5   8   5      415.49      419.80     20.64 o
  -4   8   5      113.27      143.02     23.88 o
  -3   8   5     2049.20     1922.79     30.81 o
  -2   8   5      148.92      151.29      8.55 o
  -1   8   5       27.69       25.18      9.90 o
   0   8   5      469.08      454.99     14.78 o
   1   8   5       29.09       29.91      8.03 o
   2   8   5      147.80      158.84      6.54 o
   3   8   5     2047.69     1980.20     15.21 o
   4   8   5      113.91      125.17     14.57 o
   5   8   5      405.69      429.21     20.88 o
  -5   9   5      287.01      299.92     19.47 o
  -4   9   5      170.50      179.10     16.13 o
  -3   9   5      403.44      413.89     18.17 o
  -2   9   5        5.38        1.68      7.33 o
  -1   9   5      206.36      184.83     16.12 o
   0   9   5      116.55      104.44     18.87 o
   1   9   5      197.72      204.27     10.52 o
   2   9   5        5.58        2.37      5.39 o
   3   9   5      400.38      402.84     12.83 o
   4   9   5      169.00      175.35     16.66 o
   5   9   5      285.30      299.59     19.91 o
  -5  10   5      235.17      238.39     18.60 o
  -4  10   5       98.55      109.44     15.69 o
  -3  10   5        6.47        3.25     12.51 o
  -2  10   5      254.57      273.21     16.36 o
  -1  10   5      323.27      325.96     15.50 o
   0  10   5       61.55       73.31     12.46 o
   1  10   5      318.35      299.02     11.95 o
   2  10   5      243.08      234.50     10.77 o
   3  10   5        6.97       10.20      8.28 o
   4  10   5      107.37      105.66     15.59 o
   5  10   5      231.15      210.73     26.18 o
  -5  11   5       49.69       38.39     22.57 o
  -4  11   5       58.98       81.26     16.87 o
  -3  11   5      290.24      280.37     20.32 o
  -2  11   5      322.57      293.75     17.14 o
  -1  11   5      136.47      134.26     14.34 o
   0  11   5      231.13      226.71     15.40 o
   1  11   5      132.12      136.72     10.97 o
   2  11   5      330.20      317.82     12.38 o
   3  11   5      286.72      298.37     13.05 o
   4  11   5       58.96       64.72     15.42 o
   5  11   5       51.48       70.38     23.06 o
  -4  12   5      273.51      277.24     19.89 o
  -3  12   5       23.55       24.63     14.70 o
  -2  12   5      289.88      293.38     19.20 o
  -1  12   5      151.45      159.81     14.91 o
   0  12   5        0.02       -1.57     12.08 o
   1  12   5      153.96      131.72     11.93 o
   2  12   5      290.00      284.92     13.17 o
   3  12   5       23.03       28.79     10.03 o
   4  12   5      280.57      282.43     20.77 o
  -3  13   5       32.52       45.97     15.67 o
  -2  13   5      383.23      374.23     19.89 o
  -1  13   5       10.05       18.21     12.60 o
   0  13   5      435.47      438.99     19.28 o
   1  13   5       10.42       11.53      9.99 o
   2  13   5      383.23      382.66     14.76 o
   3  13   5       32.98       28.35     14.41 o
   4  13   5       44.09       38.58     24.60 o
  -3  14   5        7.30        3.53     15.86 o
  -2  14   5      164.81      159.93     18.22 o
  -1  14   5       69.32       87.10     18.80 o
   0  14   5       70.58       55.12     14.20 o
   1  14   5       69.15       75.85     12.27 o
   2  14   5      165.87      166.00     16.56 o
   3  14   5        7.42       15.27     14.57 o
  -2  15   5       37.91       43.16     15.05 o
  -1  15   5      114.49      123.07     16.87 o
   0  15   5        1.46        0.27     14.63 o
   1  15   5      119.05      125.77     13.33 o
   2  15   5       34.53       32.37     15.18 o
  -1  16   5       63.69       60.04     13.43 o
   0  16   5        1.51        6.47     14.96 o
   1  16   5       61.45       60.36     12.82 o
  -1  17   5      248.94      263.45     29.29 o
   0  17   5        6.85       15.74     17.08 o
   1  17   5      252.88      308.67     27.96 o
   0   0   6       96.18      117.09     10.08 o
   1   0   6     6160.40     5861.11     12.69 o
   2   0   6      423.68      458.24      5.68 o
   3   0   6       96.49      103.89      3.81 o
   4   0   6      197.82      191.50      4.93 o
   5   0   6      566.20      566.21     14.29 o
   6   0   6      367.05      357.23     23.66 o
  -6   1   6      307.86      281.94     22.48 o
  -5   1   6      341.57      327.67     14.89 o
  -4   1   6      214.80      213.55      5.96 o
  -3   1   6      807.29      825.29      7.91 o
  -2   1   6      239.60      248.46      3.87 o
  -1   1   6     2059.92     2154.12     12.74 o
   0   1   6     3080.59     3133.56      9.77 o
   1   1   6     2087.06     2165.76     13.79 o
   2   1   6      224.85      235.35      4.18 o
   3   1   6      810.00      817.49      6.39 o
   4   1   6      198.06      181.33      6.81 o
   5   1   6      337.78      336.11     16.70 o
   6   1   6      308.65      307.25     18.52 o
  -6   2   6      382.39      378.34     16.12 o
  -5   2   6      110.59       95.47     11.10 o
  -4   2   6      440.00      439.18      7.13 o
  -3   2   6     2966.84     2943.88     19.11 o
  -2   2   6     1032.78     1057.36      6.74 o
  -1   2   6      788.95      813.45      5.99 o
   0   2   6     5911.63     5908.96     25.28 o
   1   2   6      799.68      811.44      7.35 o
   2   2   6     1039.26     1047.04      7.22 o
   3   2   6     2971.85     3003.37     27.66 o
   4   2   6      438.43      431.84     10.35 o
   5   2   6      110.32      106.12     15.61 o
   6   2   6      374.91      357.55     19.14 o
  -6   3   6      331.05      367.22     17.72 o
  -5   3   6       78.09       78.64      9.76 o
  -4   3   6        4.73        5.98      6.17 o
  -3   3   6      759.58      751.80     14.10 o
  -2   3   6     1165.59     1234.19     11.38 o
  -1   3   6      318.18      322.04      4.85 o
   0   3   6     2273.60     2244.35     11.68 o
   1   3   6      307.28      317.41      4.91 o
   2   3   6     1195.00     1240.53      6.83 o
   3   3   6      781.50      789.41     13.90 o
   4   3   6        3.20        6.92      4.61 o
   5   3   6       83.34       83.13     16.62 o
   6   3   6      327.61      347.81     21.73 o
  -6   4   6      124.30      134.96     13.95 o
  -5   4   6       60.69       60.09      9.86 o
  -4   4   6      157.45      167.47      8.35 o
  -3   4   6      299.86      296.73      6.22 o
  -2   4   6      188.70      202.93      6.07 o
  -1   4   6     1347.76     1345.20     12.37 o
   0   4   6      678.92      677.93     11.75 o
   1   4   6     1307.56     1278.57      7.88 o
   2   4   6      181.34      194.27      4.90 o
   3   4   6      292.74      293.12     10.07 o
   4   4   6      158.46      175.45     10.27 o
   5   4   6       63.98       66.81     16.60 o
   6   4   6      128.83      127.80     18.22 o
  -6   5   6      259.31      298.41     29.09 o
  -5   5   6      194.71      197.78     12.09 o
  -4   5   6       24.81       24.84      9.83 o
  -3   5   6       44.14       37.77      4.48 o
  -2   5   6       20.90       31.89      6.41 o
  -1   5   6      244.99      257.67      8.52 o
   0   5   6      221.77      208.63      7.26 o
   1   5   6      247.46      266.42      6.06 o
   2   5   6       23.46       28.11      4.11 o
   3   5   6       40.07       33.54      5.22 o
   4   5   6       25.25       15.02     11.51 o
   5   5   6      186.97      189.03     15.12 o
  -6   6   6       18.20       28.16     20.55 o
  -5   6   6      238.13      247.48     13.96 o
  -4   6   6      137.83      142.35     11.37 o
  -3   6   6      454.31      460.92     13.25 o
  -2   6   6      208.05      216.15      8.61 o
  -1   6   6     1498.24     1527.08     38.68 o
   0   6   6      369.00      397.14     10.99 o
   1   6   6     1485.67     1477.76     17.11 o
   2   6   6      206.51      205.68      5.54 o
   3   6   6      458.04      467.84      9.50 o
   4   6   6      135.34      145.51     13.31 o
   5   6   6      235.85      231.50     16.56 o
  -5   7   6      280.53      302.84     18.92 o
  -4   7   6      337.39      349.16     13.61 o
  -3   7   6      291.76      264.56      9.23 o
  -2   7   6       20.33       21.44      7.07 o
  -1   7   6      730.93      794.28     16.24 o
   0   7   6      331.19      332.48     13.28 o
   1   7   6      717.30      729.22     12.05 o
   2   7   6       18.15       18.53      4.93 o
   3   7   6      304.42      300.20     10.71 o
   4   7   6      342.04      354.74     17.20 o
   5   7   6      276.19      261.08     17.95 o
  -5   8   6       26.60       32.62     15.16 o
  -4   8   6      564.52      540.47     20.32 o
  -3   8   6      165.42      148.66     14.72 o
  -2   8   6      177.78      159.78     13.23 o
  -1   8   6      421.61      426.74     29.44 o
   0   8   6        0.51        4.55     10.20 o
   1   8   6      417.02      418.81     11.91 o
   2   8   6      171.31      159.03      6.54 o
   3   8   6      169.22      158.18      9.75 o
   4   8   6      570.70      593.12     21.31 o
   5   8   6       25.01       37.87     13.60 o
  -5   9   6       57.19       61.70     15.60 o
  -4   9   6        3.57        9.64     14.24 o
  -3   9   6       29.44       20.57     12.21 o
  -2   9   6      249.78      248.18     14.74 o
  -1   9   6      425.29      373.07     15.11 o
   0   9   6      169.45      140.52     12.40 o
   1   9   6      421.51      395.72     12.53 o
   2   9   6      241.31      237.67      7.77 o
   3   9   6       33.99       40.51      8.75 o
   4   9   6        4.88        9.28     12.83 o
   5   9   6       61.05       60.15     15.22 o
  -5  10   6       54.82       54.02     15.69 o
  -4  10   6      556.63      559.67     35.51 o
  -3  10   6      358.63      324.70     18.43 o
  -2  10   6      109.60      114.00     13.36 o
  -1  10   6       93.56       83.52      6.27 o
   0  10   6      176.18      167.66     13.99 o
   1  10   6       90.97      100.85     10.09 o
   2  10   6      101.47       90.79      7.97 o
   3  10   6      357.77      364.26     13.26 o
   4  10   6      554.13      558.05     22.25 o
   5  10   6       57.32       46.46     21.08 o
  -4  11   6      106.69      105.78     16.78 o
  -3  11   6        3.72        8.57     13.47 o
  -2  11   6       63.39       83.77     13.94 o
  -1  11   6      465.14      446.31     17.85 o
   0  11   6      193.42      219.10     15.54 o
   1  11   6      462.72      462.19     14.61 o
   2  11   6       57.60       64.80      8.26 o
   3  11   6        3.02        1.91      9.19 o
   4  11   6      105.29      116.44     16.92 o
   5  11   6       13.64        2.05     22.67 o
  -4  12   6       27.09       33.13     15.42 o
  -3  12   6      101.55      111.00     16.23 o
  -2  12   6      364.57      347.85     18.35 o
  -1  12   6       45.66       41.07     12.33 o
   0  12   6       36.68       46.76     12.09 o
   1  12   6       47.12       41.37     10.14 o
   2  12   6      365.32      352.46     12.01 o
   3  12   6      106.09      106.00     11.33 o
   4  12   6       27.05       25.10     13.63 o
  -3  13   6      149.90      176.04     21.50 o
  -2  13   6       27.27       29.43     14.11 o
  -1  13   6      138.27      146.06     14.51 o
   0  13   6      142.46      107.31     15.00 o
   1  13   6      137.76      151.44     12.50 o
   2  13   6       26.57       28.76      8.77 o
   3  13   6      148.90      146.18     18.15 o
  -3  14   6      195.24      222.21     19.06 o
  -2  14   6       82.36       87.87     16.81 o
  -1  14   6      109.53      105.38     15.86 o
   0  14   6      339.94      339.02     18.49 o
   1  14   6      106.09       91.74     12.13 o
   2  14   6       83.74       81.85     12.28 o
   3  14   6      193.99      188.59     19.52 o
  -2  15   6      123.02      144.87     16.49 o
  -1  15   6       41.60       37.58     15.23 o
   0  15   6        1.94       24.20     14.87 o
   1  15   6       38.94       28.78     11.48 o
   2  15   6      122.65      136.75     13.75 o
  -1  16   6      111.89      119.44     14.22 o
   0  16   6        1.44        0.41     14.86 o
   1  16   6      108.33       97.61     14.01 o
   2  16   6      163.85      121.43     23.09 o
  -1  17   6        0.71        4.63     21.88 o
   0  17   6        4.29       -6.02     22.99 o
   2  17   6      198.62      179.68     26.09 o
   1   0   7     3140.68     3245.12     11.20 o
   2   0   7       72.44       78.65      3.23 o
   3   0   7     1117.31     1171.15      9.84 o
   4   0   7       72.47       65.61      3.95 o
   5   0   7     1804.27     1775.24     22.37 o
   6   0   7        0.70       -1.57     18.05 o
  -6   1   7        1.73       -0.53     17.40 o
  -5   1   7      324.62      341.80     12.75 o
  -4   1   7     1457.52     1429.84     17.20 o
  -3   1   7     1069.59     1101.80     10.62 o
  -2   1   7      525.15      556.57      5.29 o
  -1   1   7     1308.29     1281.54      6.24 o
   0   1   7      647.19      626.78      8.36 o
   1   1   7     1313.65     1281.69      9.07 o
   2   1   7      536.69      571.16      5.73 o
   3   1   7     1108.60     1143.42     12.07 o
   4   1   7     1469.92     1422.15     20.00 o
   5   1   7      337.10      349.10     12.23 o
   6   1   7        1.76      -12.84     17.02 o
  -6   2   7       66.78       64.35     12.28 o
  -5   2   7      953.41      915.15     17.22 o
  -4   2   7      778.24      757.93      8.78 o
  -3   2   7      877.41      897.80      8.81 o
  -2   2   7     1048.54     1143.46      6.93 o
  -1   2   7     2421.41     2399.76     13.90 o
   0   2   7     3821.33     3890.51     31.63 o
   1   2   7     2361.06     2369.08     15.30 o
   2   2   7     1031.93     1136.11     10.49 o
   3   2   7      891.47      932.81      8.58 o
   4   2   7      777.56      739.61     17.00 o
   5   2   7      951.29      924.40     27.68 o
   6   2   7       69.50       49.85     14.40 o
  -6   3   7      276.01      293.67     17.13 o
  -5   3   7      253.15      255.40     12.22 o
  -4   3   7      433.59      418.43     10.01 o
  -3   3   7      389.00      371.30      5.58 o
  -2   3   7     2113.62     2100.80     10.43 o
  -1   3   7     6145.40     6337.93     32.20 o
   0   3   7     1396.19     1464.76     11.34 o
   1   3   7     6111.50     6335.12     20.00 o
   2   3   7     2117.15     2151.36     16.72 o
   3   3   7      392.33      380.66      6.69 o
   4   3   7      425.32      431.94     11.67 o
   5   3   7      253.05      248.04     18.42 o
   6   3   7      276.97      310.44     26.72 o
  -6   4   7      248.48      280.32     22.73 o
  -5   4   7      273.58      285.31     13.70 o
  -4   4   7      215.49      229.40     10.18 o
  -3   4   7      269.93      245.89      8.79 o
  -2   4   7      803.88      810.35      9.71 o
  -1   4   7     1196.34     1213.79     24.24 o
   0   4   7     6193.68     6290.16     38.58 o
   1   4   7     1211.92     1234.20      8.64 o
   2   4   7      800.30      804.20     12.00 o
   3   4   7      275.24      266.15      9.03 o
   4   4   7      220.45      226.99      7.86 o
   5   4   7      267.03      301.94     20.07 o
   6   4   7      249.45      272.78     34.04 o
  -6   5   7        9.24       16.00     22.92 o
  -5   5   7      119.18      129.79     11.24 o
  -4   5   7      449.17      426.26     11.91 o
  -3   5   7       57.73       58.89      5.32 o
  -2   5   7       60.88       46.26      6.20 o
  -1   5   7      900.18      892.88     17.67 o
   0   5   7     1117.55     1138.08     17.91 o
   1   5   7      898.65      910.58      9.23 o
   2   5   7       60.66       50.39      3.44 o
   3   5   7       60.30       73.64      7.36 o
   4   5   7      463.34      440.64     10.65 o
   5   5   7      121.83      134.88     14.08 o
  -6   6   7      235.51      241.72     29.59 o
  -5   6   7      860.32      871.56     20.11 o
  -4   6   7       69.25       79.55     10.69 o
  -3   6   7       80.49       79.35      6.20 o
  -2   6   7      421.14      424.98     10.68 o
  -1   6   7      355.77      348.69     12.53 o
   0   6   7     3890.52     3895.09     23.91 o
   1   6   7      353.24      344.89      9.40 o
   2   6   7      409.73      399.24      7.59 o
   3   6   7       85.59       82.55      7.78 o
   4   6   7       69.13       69.14     12.80 o
   5   6   7      852.88      863.62     24.21 o
  -5   7   7      258.54      267.28     18.34 o
  -4   7   7      291.79      319.31     18.53 o
  -3   7   7      808.03      804.25     30.83 o
  -2   7   7     1148.30     1092.09     22.09 o
  -1   7   7      712.71      746.48     26.34 o
   0   7   7      231.09      231.21     18.18 o
   1   7   7      696.17      721.62     10.32 o
   2   7   7     1141.14     1075.26     13.01 o
   3   7   7      815.08      799.69     11.42 o
   4   7   7      288.74      320.64     17.36 o
   5   7   7      255.05      261.14     17.05 o
  -6   8   7      151.60      137.54     24.35 o
  -5   8   7      198.48      183.51     17.32 o
  -4   8   7       91.78      107.04     14.87 o
  -3   8   7       45.08       51.61     12.45 o
  -2   8   7      913.28      895.29     21.22 o
  -1   8   7      122.52      102.38     17.05 o
   0   8   7     4053.60     4140.13     37.34 o
   1   8   7      125.95      119.99      7.71 o
   2   8   7      907.46      908.13     13.09 o
   3   8   7       41.14       50.68      8.37 o
   4   8   7       89.31       91.05     14.31 o
   5   8   7      198.24      198.98     17.67 o
  -5   9   7      139.38      151.59     19.10 o
  -4   9   7      836.11      856.08     25.54 o
  -3   9   7      459.66      460.56     19.72 o
  -2   9   7      835.04      789.89     21.59 o
  -1   9   7      993.66     1032.07     32.41 o
   0   9   7     1197.78     1201.33     30.26 o
   1   9   7      977.34      967.09     17.01 o
   2   9   7      847.67      821.67     13.32 o
   3   9   7      452.18      444.30     13.71 o
   4   9   7      826.01      856.53     44.99 o
   5   9   7      142.55      153.61     17.91 o
  -5  10   7       50.12       59.96     15.88 o
  -4  10   7      171.30      168.69     16.26 o
  -3  10   7       13.46       25.47     14.06 o
  -2  10   7      176.47      178.97     14.77 o
  -1  10   7      115.50      107.14     12.65 o
   0  10   7       80.80       79.49     13.11 o
   1  10   7      111.63       93.53     10.14 o
   2  10   7      174.01      157.61      8.85 o
   3  10   7       15.14       23.35      8.89 o
   4  10   7      168.25      187.18     17.99 o
   5  10   7       53.11       71.99     23.37 o
  -4  11   7       50.90       38.50     15.37 o
  -3  11   7      333.38      347.63     18.86 o
  -2  11   7      378.78      362.91     17.92 o
  -1  11   7       76.89       73.08     13.03 o
   0  11   7      177.96      152.78     16.38 o
   1  11   7       81.25       82.79     10.31 o
   2  11   7      380.38      376.17     16.56 o
   3  11   7      337.24      342.39     13.93 o
   4  11   7       49.87       67.18     15.12 o
   5  11   7      268.76      274.11     29.19 o
  -4  12   7       30.46       47.16     15.16 o
  -3  12   7       92.03      110.13     14.90 o
  -2  12   7       63.76       61.67     12.88 o
  -1  12   7     1388.03     1358.17     28.59 o
   0  12   7       21.77        5.27     13.44 o
   1  12   7     1398.26     1367.87     22.77 o
   2  12   7       66.13       65.45      8.37 o
   3  12   7       90.38      105.82     11.30 o
   4  12   7       27.56       31.88     15.95 o
  -3  13   7      362.33      426.49     22.37 o
  -2  13   7      276.70      278.65     17.83 o
  -1  13   7      276.67      246.71     17.06 o
   0  13   7      510.84      508.61     20.50 o
   1  13   7      275.29      250.02     13.94 o
   2  13   7      279.49      270.01     14.88 o
   3  13   7      366.34      366.58     21.32 o
  -3  14   7      190.31      175.26     25.45 o
  -2  14   7        5.18       -2.36     13.86 o
  -1  14   7      144.87      167.92     19.34 o
   0  14   7       92.68       67.47     15.12 o
   1  14   7      144.50      163.49     12.61 o
   2  14   7        4.27        6.97     11.84 o
   3  14   7      187.50      189.71     20.64 o
  -2  15   7      215.40      242.69     20.02 o
  -1  15   7       59.58       51.85     15.21 o
   0  15   7        9.46       12.48     13.89 o
   1  15   7       59.07       55.81     12.12 o
   2  15   7      216.06      240.91     16.13 o
  -1  16   7       82.78      112.40     14.71 o
   0  16   7     1102.04     1132.70     47.87 o
   1  16   7       81.58       84.56     13.82 o
   2  16   7       75.90       75.50     20.64 o
   0  17   7      338.69      384.50     30.93 o
   0   0   8      266.28      261.00      8.08 o
   1   0   8      670.16      681.36      5.02 o
   2   0   8     2274.63     2369.86     11.73 o
   3   0   8        1.18        2.27      3.52 o
   4   0   8       76.11       79.91      5.14 o
   5   0   8      193.65      199.73     12.71 o
   6   0   8        5.13       -3.42     17.07 o
  -6   1   8       67.67       63.69     15.16 o
  -5   1   8      421.37      430.88     12.37 o
  -4   1   8     1198.09     1135.74     10.26 o
  -3   1   8      172.39      178.10      4.96 o
  -2   1   8      817.01      869.16      6.47 o
  -1   1   8     2260.61     2280.25     13.08 o
   0   1   8     1840.08     1813.49     10.32 o
   1   1   8     2257.71     2286.03     12.28 o
   2   1   8      811.85      869.13      6.76 o
   3   1   8      168.48      169.90      4.70 o
   4   1   8     1198.60     1161.90     12.75 o
   5   1   8      413.63      438.06     13.51 o
   6   1   8       69.20       61.62     17.83 o
  -6   2   8       79.34       89.15     12.18 o
  -5   2   8      363.87      361.35     13.12 o
  -4   2   8      860.53      864.14     10.87 o
  -3   2   8      659.53      624.70     13.04 o
  -2   2   8     1265.82     1292.15      9.95 o
  -1   2   8      777.33      835.39      6.26 o
   0   2   8     1986.50     1984.06     17.38 o
   1   2   8      793.76      857.18      6.59 o
   2   2   8     1282.69     1313.75      9.31 o
   3   2   8      677.02      652.80      7.04 o
   4   2   8      850.67      892.48     17.31 o
   5   2   8      364.28      362.21     19.39 o
   6   2   8       76.92       86.79     15.14 o
  -6   3   8      193.85      213.03     14.22 o
  -5   3   8      211.03      203.00     11.93 o
  -4   3   8       16.42       11.47      6.50 o
  -3   3   8       63.53       61.24      4.24 o
  -2   3   8     1572.45     1572.75      8.84 o
  -1   3   8     5632.74     5814.26     32.51 o
   0   3   8     1572.95     1605.90     13.10 o
   1   3   8     5572.43     5741.41     28.08 o
   2   3   8     1587.30     1605.52     12.12 o
   3   3   8       61.73       57.70      5.00 o
   4   3   8       16.52        6.09      5.76 o
   5   3   8      210.30      205.58     18.64 o
   6   3   8      201.14      241.10     20.03 o
  -6   4   8       44.47       33.08     13.37 o
  -5   4   8      222.98      226.08     12.31 o
  -4   4   8      630.23      618.21     12.69 o
  -3   4   8      205.61      214.12      6.20 o
  -2   4   8       64.74       72.58      4.79 o
  -1   4   8      287.54      300.07      6.76 o
   0   4   8     2041.06     2176.28     23.28 o
   1   4   8      293.99      303.09      5.19 o
   2   4   8       72.89       78.69      4.67 o
   3   4   8      205.43      201.82     11.18 o
   4   4   8      625.85      645.97     11.68 o
   5   4   8      218.45      232.38     18.73 o
   6   4   8       47.11       66.06     25.23 o
  -6   5   8      184.83      200.47     25.10 o
  -5   5   8        8.40        6.11     11.05 o
  -4   5   8      404.49      397.84     11.82 o
  -3   5   8      229.77      210.12      7.71 o
  -2   5   8     1029.51     1038.55     12.62 o
  -1   5   8      102.03       87.83      6.48 o
   0   5   8     2638.39     2670.21     28.75 o
   1   5   8      100.96       89.83      5.98 o
   2   5   8     1018.48     1005.58      9.03 o
   3   5   8      228.42      227.41      9.62 o
   4   5   8      403.12      415.03     17.03 o
   5   5   8        8.94       16.00     21.38 o
  -6   6   8       97.79      148.72     24.28 o
  -5   6   8       26.47       14.57     11.53 o
  -4   6   8      494.37      494.40     17.76 o
  -3   6   8        4.81        9.27      7.23 o
  -2   6   8      669.85      672.15     12.66 o
  -1   6   8      318.42      295.14     20.36 o
   0   6   8      274.47      281.36      9.45 o
   1   6   8      316.04      302.78      8.51 o
   2   6   8      687.66      663.14      9.61 o
   3   6   8        4.75        2.67      7.17 o
   4   6   8      478.55      496.61     18.74 o
   5   6   8       26.61       27.72     13.04 o
  -5   7   8       10.03       12.92     13.76 o
  -4   7   8       43.87       40.30     10.31 o
  -3   7   8      365.28      339.08     12.67 o
  -2   7   8      974.66      959.46     20.99 o
  -1   7   8      507.66      497.46     23.26 o
   0   7   8     5046.79     5139.16     44.91 o
   1   7   8      515.28      504.35     11.96 o
   2   7   8      980.05     1001.58     18.06 o
   3   7   8      368.82      367.36     10.76 o
   4   7   8       43.51       40.71     12.72 o
   5   7   8       10.17       19.41     14.02 o
  -6   8   8      150.81      162.92     24.78 o
  -5   8   8       70.38       63.52     16.26 o
  -4   8   8     1326.73     1357.44     29.41 o
  -3   8   8      148.42      158.94     13.90 o
  -2   8   8     1105.87     1081.42     23.12 o
  -1   8   8      833.56      860.65     29.87 o
   0   8   8       70.47       53.02      7.98 o
   1   8   8      825.47      832.59     13.40 o
   2   8   8     1138.62     1156.91     15.51 o
   3   8   8      149.18      144.75      9.94 o
   4   8   8     1329.21     1300.55     29.45 o
   5   8   8       72.59       70.30     14.75 o
  -5   9   8       31.96       23.47     14.33 o
  -4   9   8       92.98      116.56     16.21 o
  -3   9   8      277.09      263.37     18.14 o
  -2   9   8      344.34      343.49     22.08 o
  -1   9   8      228.41      214.12     20.76 o
   0   9   8      872.44      856.60     20.93 o
   1   9   8      234.60      231.33      9.68 o
   2   9   8      344.97      342.02     10.17 o
   3   9   8      276.58      273.07     11.98 o
   4   9   8       92.13       93.69     14.91 o
   5   9   8       33.49       27.35     14.44 o
  -5  10   8      117.47      122.64     16.44 o
  -4  10   8       20.97       19.01     14.33 o
  -3  10   8      616.06      635.37     22.39 o
  -2  10   8      314.60      334.30     30.69 o
  -1  10   8      283.26      257.28     23.02 o
   0  10   8     1616.24     1538.08     27.27 o
   1  10   8      285.73      259.85     10.44 o
   2  10   8      308.85      322.96     10.48 o
   3  10   8      592.46      600.95     16.26 o
   4  10   8       18.15       17.70     13.97 o
   5  10   8      122.08       83.05     22.19 o
  -4  11   8      154.83      146.14     17.24 o
  -3  11   8      120.46      132.31     19.84 o
  -2  11   8      252.53      253.35     15.97 o
  -1  11   8      365.46      370.22     26.02 o
   0  11   8     1172.70     1199.80     25.93 o
   1  11   8      361.06      381.19     13.70 o
   2  11   8      251.09      246.09     10.37 o
   3  11   8      123.34      130.00     11.41 o
   4  11   8      156.27      151.33     18.04 o
   5  11   8      281.63      291.69     28.85 o
  -4  12   8       39.42       36.42     15.57 o
  -3  12   8      326.90      337.06     19.61 o
  -2  12   8      237.39      246.23     17.34 o
  -1  12   8      707.79      656.97     32.15 o
   0  12   8      120.57      120.28     14.17 o
   1  12   8      722.04      656.27     17.47 o
   2  12   8      237.47      237.93     10.77 o
   3  12   8      322.07      311.17     14.84 o
   4  12   8       39.20       32.38     15.82 o
  -3  13   8       41.30       54.17     15.84 o
  -2  13   8       87.12       70.35     14.48 o
  -1  13   8      701.93      703.84     33.27 o
   0  13   8        1.46       -3.30     13.42 o
   1  13   8      707.68      721.76     21.64 o
   2  13   8       87.49       83.64     11.99 o
   3  13   8       43.56       41.97     15.16 o
  -3  14   8      370.65      423.05     30.18 o
  -2  14   8      106.05       99.04     15.75 o
  -1  14   8       48.39       64.61     19.86 o
   0  14   8       56.48       49.18     14.95 o
   1  14   8       46.73       47.59     11.11 o
   2  14   8      107.15      102.45     12.72 o
   3  14   8      368.00      393.33     30.90 o
  -2  15   8      137.27      167.81     18.92 o
  -1  15   8      379.57      373.02     29.78 o
   0  15   8        3.74       16.34     14.10 o
   1  15   8      371.48      403.09     17.19 o
   2  15   8      137.25      160.72     16.97 o
  -1  16   8      159.92      157.09     17.96 o
   0  16   8        6.85        2.39     15.93 o
   1  16   8      163.05      179.80     17.85 o
   2  16   8       96.80       83.08     22.16 o
   0  17   8      197.45      239.96     28.78 o
   1   0   9      914.13      964.37      5.70 o
   2   0   9     1310.17     1279.67      7.91 o
   3   0   9      282.33      302.45      5.71 o
   4   0   9       59.09       63.22      6.20 o
   5   0   9        3.29       -4.91     10.20 o
   6   0   9       10.62        9.15     14.10 o
  -6   1   9      214.17      202.80     16.31 o
  -5   1   9       86.93       91.19      9.27 o
  -4   1   9      124.34      116.04      7.20 o
  -3   1   9      876.50      876.89      8.90 o
  -2   1   9     1445.59     1538.66      8.38 o
  -1   1   9      661.01      702.42      6.61 o
   0   1   9        0.09        3.71      1.98 o
   1   1   9      674.47      703.99      5.66 o
   2   1   9     1459.75     1558.14      9.61 o
   3   1   9      897.87      891.05      9.44 o
   4   1   9      124.95      118.18      6.23 o
   5   1   9       89.48       89.11      9.81 o
   6   1   9      216.22      214.61     26.55 o
  -6   2   9      136.54      123.33     13.42 o
  -5   2   9      260.14      276.13     12.41 o
  -4   2   9      131.85      128.92      7.42 o
  -3   2   9        4.05        2.25      3.64 o
  -2   2   9     1834.38     1878.33      9.40 o
  -1   2   9     1260.91     1279.43      7.50 o
   0   2   9      783.82      786.25      7.10 o
   1   2   9     1272.43     1306.78      7.94 o
   2   2   9     1866.03     1913.95     12.78 o
   3   2   9        5.38        7.08      3.59 o
   4   2   9      140.04      142.54     10.67 o
   5   2   9      255.35      273.29     18.69 o
   6   2   9      139.22      129.54     15.32 o
  -6   3   9      202.68      211.56     14.41 o
  -5   3   9      194.79      207.14     11.77 o
  -4   3   9       45.79       43.56      7.27 o
  -3   3   9      616.35      596.56      9.09 o
  -2   3   9     1237.70     1279.76     10.21 o
  -1   3   9     2270.87     2425.02     14.78 o
   0   3   9      980.22     1037.49      9.63 o
   1   3   9     2248.53     2443.95     11.97 o
   2   3   9     1210.68     1254.00     12.34 o
   3   3   9      631.04      624.43      7.24 o
   4   3   9       46.58       53.86      8.57 o
   5   3   9      185.76      203.20     34.66 o
   6   3   9      200.64      220.86     29.51 o
  -6   4   9       32.54       32.86     13.68 o
  -5   4   9       97.38       98.90     10.93 o
  -4   4   9      228.26      237.59      9.24 o
  -3   4   9      205.52      196.19      7.41 o
  -2   4   9       16.19       14.48      4.44 o
  -1   4   9      209.32      224.41      5.48 o
   0   4   9      293.86      336.31      8.66 o
   1   4   9      200.91      201.23      5.19 o
   2   4   9       19.66       13.92      4.40 o
   3   4   9      198.34      179.42      7.44 o
   4   4   9      234.03      239.33      9.90 o
   5   4   9       91.39       98.48     16.72 o
   6   4   9       34.75       63.40     29.11 o
  -6   5   9       53.42       58.94     22.86 o
  -5   5   9        1.09       -0.90     11.19 o
  -4   5   9      325.25      321.56     11.21 o
  -3   5   9      204.12      197.11      7.05 o
  -2   5   9      349.76      335.34      9.27 o
  -1   5   9     1261.32     1323.46     13.82 o
   0   5   9      199.70      192.65      8.99 o
   1   5   9     1248.09     1276.98     13.51 o
   2   5   9      356.53      359.35      6.64 o
   3   5   9      208.18      193.01      7.79 o
   4   5   9      317.39      309.94     14.04 o
   5   5   9        0.71       -0.16     17.36 o
  -6   6   9       74.59       94.39     24.03 o
  -5   6   9       24.62       16.42     11.26 o
  -4   6   9       45.55       51.98      8.43 o
  -3   6   9       19.09       21.40      7.08 o
  -2   6   9      329.27      330.05      9.19 o
  -1   6   9      610.35      612.44     17.46 o
   0   6   9      175.54      158.53      8.74 o
   1   6   9      615.80      614.12     14.67 o
   2   6   9      335.46      339.43      6.14 o
   3   6   9       22.59       25.32      3.47 o
   4   6   9       45.58       42.03     11.75 o
   5   6   9       24.09       32.64     12.50 o
  -5   7   9       20.44       15.51     13.58 o
  -4   7   9      256.65      254.51     11.14 o
  -3   7   9        4.86        2.24      9.02 o
  -2   7   9       98.05       95.50     11.19 o
  -1   7   9     1146.63     1225.37     23.27 o
   0   7   9      310.49      314.71     10.33 o
   1   7   9     1150.75     1180.56     23.17 o
   2   7   9       98.73      105.29      7.02 o
   3   7   9        4.97        7.44      7.77 o
   4   7   9      263.94      258.60     16.29 o
   5   7   9       22.23        6.42     13.39 o
  -5   8   9       62.08       46.40     15.30 o
  -4   8   9      643.54      646.32     22.51 o
  -3   8   9       37.17       53.24     11.96 o
  -2   8   9      614.78      585.98     18.63 o
  -1   8   9      205.08      173.26     17.99 o
   0   8   9        5.23        8.29      6.46 o
   1   8   9      196.99      180.68      8.78 o
   2   8   9      604.82      592.41     11.54 o
   3   8   9       38.66       51.79      8.98 o
   4   8   9      638.85      639.55     22.64 o
   5   8   9       59.86       72.32     15.52 o
  -5   9   9        1.85        3.69     13.98 o
  -4   9   9       63.06       68.76     14.53 o
  -3   9   9      446.93      428.24     19.19 o
  -2   9   9      567.40      547.20     20.30 o
  -1   9   9      656.60      691.28     29.50 o
   0   9   9      807.91      796.77     13.22 o
   1   9   9      645.21      639.52     13.10 o
   2   9   9      565.67      559.69     12.06 o
   3   9   9      434.30      438.38     14.06 o
   4   9   9       66.72       58.69     13.51 o
   5   9   9        2.36        4.46     14.85 o
  -5  10   9       97.74       87.61     17.47 o
  -4  10   9       68.10       80.97     15.35 o
  -3  10   9      553.81      564.58     21.86 o
  -2  10   9      282.37      293.76     16.87 o
  -1  10   9     2735.51     2642.77     51.64 o
   0  10   9      136.25      116.22      9.34 o
   1  10   9     2780.25     2695.52     42.49 o
   2  10   9      277.73      283.59     10.27 o
   3  10   9      542.50      512.93     30.43 o
   4  10   9       66.82       80.07     14.36 o
   5  10   9       96.91       95.34     23.73 o
  -4  11   9       43.12       31.44     13.73 o
  -3  11   9      157.38      151.68     16.14 o
  -2  11   9      214.44      216.38     15.87 o
  -1  11   9       46.88       46.83     18.66 o
   0  11   9      858.17      866.24     20.83 o
   1  11   9       50.27       47.63      8.42 o
   2  11   9      219.01      212.31     10.20 o
   3  11   9      160.61      145.37     12.05 o
   4  11   9       41.54       48.14     15.62 o
   5  11   9       63.15       58.21     24.76 o
  -4  12   9       79.02       77.37     22.62 o
  -3  12   9       87.75       82.59     15.45 o
  -2  12   9      110.70      121.95     21.79 o
  -1  12   9      345.45      340.43     27.27 o
   0  12   9      284.66      287.88     18.26 o
   1  12   9      363.26      361.69     12.62 o
   2  12   9      112.31      116.41      9.33 o
   3  12   9       90.31       91.35     11.78 o
   4  12   9       83.85       92.82     17.28 o
  -3  13   9      361.25      340.72     20.27 o
  -2  13   9       36.85       31.38     14.81 o
  -1  13   9      196.97      162.04     22.10 o
   0  13   9        3.11        4.02     13.92 o
   1  13   9      202.08      208.79     12.54 o
   2  13   9       39.59       49.87     11.72 o
   3  13   9      349.91      349.76     21.95 o
  -3  14   9       19.22        9.69     22.00 o
  -2  14   9      132.37      133.38     18.04 o
  -1  14   9      675.93      723.01     35.16 o
   0  14   9       85.16       71.57     14.66 o
   1  14   9      687.21      679.49     17.03 o
   2  14   9      137.24      130.65     12.81 o
  -2  15   9       10.03        8.56     19.33 o
  -1  15   9      110.86      138.23     17.16 o
   0  15   9       33.76       56.20     15.63 o
   1  15   9      108.08      120.51     11.70 o
   2  15   9       11.62       -0.91     14.05 o
  -1  16   9      438.25      511.07     23.58 o
   0  16   9        2.54       17.07     15.43 o
   1  16   9      446.17      462.43     31.73 o
   2  16   9       14.25       18.60     21.04 o
   0  17   9      705.44      801.11     40.68 o
   0   0  10     3567.07     3502.53     23.19 o
   1   0  10        0.61        1.09      2.18 o
   2   0  10     1103.93     1130.72      8.33 o
   3   0  10      166.76      158.99      5.61 o
   4   0  10        1.61       -2.05      5.61 o
   5   0  10       96.70       85.03     10.21 o
   6   0  10      217.63      209.94     16.83 o
  -6   1  10       37.41       27.47     15.04 o
  -5   1  10      144.07      136.64     11.40 o
  -4   1  10      251.33      239.90      8.03 o
  -3   1  10      205.09      201.36      6.31 o
  -2   1  10     1286.79     1274.04      8.19 o
  -1   1  10     2947.23     3150.30     19.72 o
   0   1  10      319.28      324.90      6.90 o
   1   1  10     2964.48     3176.90     16.33 o
   2   1  10     1291.90     1295.56      9.57 o
   3   1  10      205.17      205.05      5.92 o
   4   1  10      260.07      253.17      7.99 o
   5   1  10      141.85      156.85     11.05 o
   6   1  10       35.97       30.30     14.38 o
  -6   2  10      200.94      190.89     17.26 o
  -5   2  10       44.30       32.59      8.82 o
  -4   2  10      394.11      389.05     12.45 o
  -3   2  10        8.47        6.43      4.45 o
  -2   2  10      521.58      518.05      5.75 o
  -1   2  10      186.23      182.33      4.10 o
   0   2  10     1779.85     1995.96     17.63 o
   1   2  10      176.12      176.88      4.89 o
   2   2  10      506.11      500.96      6.92 o
   3   2  10        7.33        8.57      4.06 o
   4   2  10      391.49      397.37     12.76 o
   5   2  10       41.99       41.39     15.09 o
   6   2  10      202.64      213.00     21.07 o
  -6   3  10       23.55       16.42     11.38 o
  -5   3  10      382.07      387.82     13.87 o
  -4   3  10      741.07      762.08     12.89 o
  -3   3  10      856.09      835.51     10.16 o
  -2   3  10      680.86      663.57      7.88 o
  -1   3  10        8.00       17.08      4.28 o
   0   3  10      696.48      795.13      8.19 o
   1   3  10        8.78       11.69      4.29 o
   2   3  10      681.74      649.77      9.09 o
   3   3  10      843.20      824.22      8.85 o
   4   3  10      751.46      774.00     15.68 o
   5   3  10      373.36      405.83     23.25 o
   6   3  10       24.91        7.94     18.85 o
  -6   4  10       10.43        8.53     13.54 o
  -5   4  10       48.94       48.49     10.22 o
  -4   4  10       20.53       14.91      7.18 o
  -3   4  10      318.65      318.52      7.98 o
  -2   4  10      457.78      485.13      8.86 o
  -1   4  10     3625.93     3753.48     17.26 o
   0   4  10      115.10       92.72      8.49 o
   1   4  10     3660.24     3811.20     19.56 o
   2   4  10      452.73      462.60     11.59 o
   3   4  10      314.93      311.83      4.85 o
   4   4  10       19.86       24.39      6.79 o
   5   4  10       50.73       65.71     15.50 o
   6   4  10       11.57       18.53     27.62 o
  -6   5  10       58.86       85.52     24.39 o
  -5   5  10      393.19      408.91     16.44 o
  -4   5  10        3.10        3.24      7.88 o
  -3   5  10      338.60      329.96      9.81 o
  -2   5  10      328.02      336.76      8.99 o
  -1   5  10     1183.94     1118.94     16.85 o
   0   5  10     2925.39     3141.95     20.95 o
   1   5  10     1187.34     1156.14     10.02 o
   2   5  10      320.30      332.42      6.35 o
   3   5  10      332.04      324.29      6.69 o
   4   5  10        3.76        5.20      7.24 o
   5   5  10      387.15      375.61     29.79 o
  -6   6  10       73.06       77.38     24.98 o
  -5   6  10        7.39       16.39     11.49 o
  -4   6  10       54.28       50.60      8.71 o
  -3   6  10      431.53      427.33     11.98 o
  -2   6  10      174.04      170.22     10.01 o
  -1   6  10      737.96      732.39     13.99 o
   0   6  10        4.75        2.76      7.80 o
   1   6  10      743.46      749.21     15.71 o
   2   6  10      173.92      166.00      5.55 o
   3   6  10      431.23      435.27      7.87 o
   4   6  10       53.41       41.48     11.77 o
   5   6  10        6.32        9.98     21.94 o
  -6   7  10       84.31       67.44     23.52 o
  -5   7  10      117.29      125.20     16.25 o
  -4   7  10       16.27       20.78      8.80 o
  -3   7  10      938.00      924.20     18.63 o
  -2   7  10       44.02       37.74      8.70 o
  -1   7  10     1135.20     1118.06     22.49 o
   0   7  10       19.52       20.59      8.06 o
   1   7  10     1150.69     1200.05     15.16 o
   2   7  10       46.02       47.92      6.67 o
   3   7  10      948.78      969.03     17.67 o
   4   7  10       15.18        7.79     12.12 o
   5   7  10      116.77      117.24     14.91 o
  -5   8  10       37.95       35.15     13.80 o
  -4   8  10      152.36      152.08     16.86 o
  -3   8  10      127.37      120.79     10.90 o
  -2   8  10      799.18      814.76     17.12 o
  -1   8  10      773.16      727.52     30.28 o
   0   8  10      717.63      712.87     14.18 o
   1   8  10      794.23      773.44     13.34 o
   2   8  10      814.35      836.26     13.36 o
   3   8  10      128.18      137.08     10.65 o
   4   8  10      156.39      149.27     15.57 o
   5   8  10       36.33       45.90     19.16 o
  -5   9  10      321.87      326.41     21.28 o
  -4   9  10      674.49      689.80     23.31 o
  -3   9  10      405.39      385.92     16.15 o
  -2   9  10      713.65      705.89     23.39 o
  -1   9  10      861.89      827.69     22.15 o
   0   9  10      184.28      184.10     10.19 o
   1   9  10      847.51      817.64     14.41 o
   2   9  10      696.62      697.97     13.28 o
   3   9  10      417.86      428.29     14.13 o
   4   9  10      669.64      642.17     31.48 o
   5   9  10      317.37      336.84     27.63 o
  -5  10  10       69.51       73.36     23.04 o
  -4  10  10       15.64       32.09     11.87 o
  -3  10  10        0.04       -0.57     13.13 o
  -2  10  10      202.72      194.62     14.83 o
  -1  10  10      404.40      386.34     25.86 o
   0  10  10      310.76      289.59     11.14 o
   1  10  10      418.27      416.72     15.21 o
   2  10  10      201.69      206.70      9.74 o
   3  10  10        0.02        0.18      9.10 o
   4  10  10       15.43       19.30     14.29 o
   5  10  10       67.47       72.58     23.11 o
  -4  11  10       51.20       49.32     12.32 o
  -3  11  10       40.98       40.47     14.27 o
  -2  11  10      369.78      373.63     18.41 o
  -1  11  10      188.84      154.05     21.21 o
   0  11  10     2684.04     2508.94     35.70 o
   1  11  10      183.88      165.28     12.01 o
   2  11  10      364.50      357.53     11.90 o
   3  11  10       38.72       35.24     10.36 o
   4  11  10       51.27       64.96     15.45 o
   5  11  10       27.15       27.69     21.29 o
  -4  12  10       56.71       62.37     15.60 o
  -3  12  10       88.54       92.80     16.21 o
  -2  12  10       99.08       89.26     15.38 o
  -1  12  10       92.95      110.40     22.01 o
   0  12  10      815.52      826.64     19.96 o
   1  12  10       92.71      102.63     10.16 o
   2  12  10      106.29      106.10     12.46 o
   3  12  10       87.45       85.79     11.97 o
   4  12  10       57.08       47.21     25.00 o
  -3  13  10       14.60        7.64     15.43 o
  -2  13  10      118.27      142.02     16.04 o
  -1  13  10      108.80      134.05     22.12 o
   0  13  10      510.19      514.63     24.31 o
   1  13  10      108.16      112.60     10.84 o
   2  13  10      111.60      107.10     12.86 o
   3  13  10       14.91       11.56     16.25 o
  -3  14  10       26.48       29.92     19.41 o
  -2  14  10      189.51      170.86     17.66 o
  -1  14  10      278.86      283.05     28.99 o
   0  14  10      112.67      148.77     13.54 o
   1  14  10      274.12      276.02     12.84 o
   2  14  10      197.30      186.23     14.11 o
  -2  15  10      243.64      245.01     27.27 o
  -1  15  10       36.89       57.55     16.53 o
   0  15  10      243.52      240.92     15.87 o
   1  15  10       36.83       38.82     10.59 o
   2  15  10      235.62      203.46     17.42 o
  -1  16  10      359.83      479.03     32.75 o
   0  16  10      195.63      236.84     27.08 o
   1  16  10      365.15      374.46     31.15 o
   2  16  10       51.50       63.40     21.24 o
   1   0  11       68.04       56.93      2.95 o
   2   0  11     1632.00     1637.02      8.96 o
   3   0  11     1320.79     1335.48     15.39 o
   4   0  11      599.29      587.83      9.35 o
   5   0  11       39.21       32.24      9.75 o
   6   0  11        0.44       -5.02     14.21 o
  -6   1  11      356.27      367.45     19.35 o
  -5   1  11       97.32      102.38     12.52 o
  -4   1  11       78.90       62.76      6.49 o
  -3   1  11       15.41        7.93      4.28 o
  -2   1  11      172.68      167.67      4.31 o
  -1   1  11      862.70      882.82      5.84 o
   0   1  11     2341.27     2326.58     28.08 o
   1   1  11      854.75      878.83      8.50 o
   2   1  11      185.22      182.03      5.30 o
   3   1  11       17.31       14.13      4.62 o
   4   1  11       78.61       71.06      6.20 o
   5   1  11       96.81       98.79      9.73 o
   6   1  11      354.89      379.59     18.69 o
  -6   2  11      239.96      234.67     17.13 o
  -5   2  11      139.78      138.95     10.06 o
  -4   2  11      763.51      723.42     14.59 o
  -3   2  11     1155.50     1122.51     10.76 o
  -2   2  11     5531.93     5536.17     21.37 o
  -1   2  11      444.91      494.63      5.15 o
   0   2  11      113.44      131.71      5.10 o
   1   2  11      450.51      513.83      7.45 o
   2   2  11     5558.44     5553.15     25.73 o
   3   2  11     1150.40     1143.69     10.73 o
   4   2  11      787.13      763.49     15.98 o
   5   2  11      136.44      140.99     11.76 o
   6   2  11      233.97      237.18     22.08 o
  -6   3  11       28.71       39.60     12.40 o
  -5   3  11       50.70       59.71     10.61 o
  -4   3  11      304.79      303.66      9.86 o
  -3   3  11      678.16      696.77      9.77 o
  -2   3  11      598.45      573.58      9.08 o
  -1   3  11      883.79      812.97     10.89 o
   0   3  11      242.80      247.43      6.27 o
   1   3  11      873.48      807.88      8.51 o
   2   3  11      601.96      582.29     11.17 o
   3   3  11      684.19      708.15      9.03 o
   4   3  11      305.25      325.32     12.24 o
   5   3  11       49.84       68.32     16.53 o
   6   3  11       29.21       31.80     24.96 o
  -6   4  11       26.41       29.25     16.58 o
  -5   4  11      295.93      315.26     13.65 o
  -4   4  11      521.56      514.61     11.74 o
  -3   4  11      503.92      487.83      9.45 o
  -2   4  11      530.73      533.14     12.88 o
  -1   4  11     1531.88     1590.53     21.69 o
   0   4  11      279.46      290.74      7.83 o
   1   4  11     1514.48     1575.93     15.50 o
   2   4  11      520.77      493.15     10.20 o
   3   4  11      490.34      495.40      6.75 o
   4   4  11      512.11      479.94     15.63 o
   5   4  11      291.86      330.56     33.38 o
  -6   5  11       40.44       27.73     21.90 o
  -5   5  11      247.59      247.90     14.87 o
  -4   5  11       21.11       28.86      8.42 o
  -3   5  11      142.37      138.76      7.71 o
  -2   5  11      306.56      312.04     10.82 o
  -1   5  11     1269.40     1281.87     14.52 o
   0   5  11        5.23        2.87      6.64 o
   1   5  11     1237.99     1240.18      9.98 o
   2   5  11      310.25      319.96      7.05 o
   3   5  11      143.40      140.21      6.34 o
   4   5  11       19.39       22.76      9.39 o
   5   5  11      251.96      227.99     27.60 o
  -6   6  11       10.35        9.85     21.66 o
  -5   6  11      295.39      310.73     17.16 o
  -4   6  11        7.15        8.64      8.33 o
  -3   6  11     3081.09     2971.74     46.86 o
  -2   6  11      909.72      888.40     16.40 o
  -1   6  11      502.30      544.64     12.69 o
   0   6  11     1252.39     1274.86     16.99 o
   1   6  11      511.99      532.90     10.70 o
   2   6  11      912.76      923.07     10.29 o
   3   6  11     3096.91     3056.01     19.77 o
   4   6  11        7.32        3.97     11.59 o
   5   6  11      298.78      352.10     30.81 o
  -5   7  11      107.26      102.08     13.46 o
  -4   7  11       48.99       57.69     10.38 o
  -3   7  11     1197.78     1171.91     36.67 o
  -2   7  11      387.29      367.12     12.47 o
  -1   7  11      698.44      702.95     14.65 o
   0   7  11      137.08      140.03      9.35 o
   1   7  11      686.36      671.53     12.07 o
   2   7  11      382.00      375.17      9.87 o
   3   7  11     1199.26     1165.48     19.47 o
   4   7  11       47.07       46.45     13.16 o
   5   7  11      105.63       98.23     24.18 o
  -5   8  11       80.40       96.45     15.86 o
  -4   8  11       66.30       64.69     10.95 o
  -3   8  11      517.03      517.21     15.84 o
  -2   8  11       41.15       46.14      9.32 o
  -1   8  11      440.96      403.61     56.75 o
   0   8  11      445.18      475.08     15.33 o
   1   8  11      450.58      432.61      9.94 o
   2   8  11       40.90       40.59      7.08 o
   3   8  11      524.21      532.51     15.07 o
   4   8  11       62.26       51.87     13.39 o
   5   8  11       78.44       95.81     16.14 o
  -5   9  11      188.05      166.35     17.83 o
  -4   9  11      187.29      180.08     13.52 o
  -3   9  11        7.11        9.79      9.82 o
  -2   9  11      282.72      271.46     13.36 o
  -1   9  11      261.70      273.73     16.35 o
   0   9  11     2661.42     2660.29     36.14 o
   1   9  11      246.70      258.05     10.48 o
   2   9  11      271.48      274.73      9.92 o
   3   9  11        7.64       15.10      9.31 o
   4   9  11      185.83      203.42     17.43 o
   5   9  11      186.10      199.02     25.98 o
  -5  10  11      140.19      133.60     23.55 o
  -4  10  11      315.23      307.06     15.39 o
  -3  10  11      214.47      209.96     12.81 o
  -2  10  11      642.55      644.74     17.17 o
  -1  10  11      852.61      792.66     58.03 o
   0  10  11       34.05       24.50      9.00 o
   1  10  11      858.09      844.05     15.52 o
   2  10  11      640.00      622.26     13.45 o
   3  10  11      212.80      222.69     12.38 o
   4  10  11      315.13      322.37     20.16 o
   5  10  11      140.33      163.28     24.73 o
  -4  11  11       20.74       15.47     11.50 o
  -3  11  11       56.70       54.09     11.17 o
  -2  11  11      319.55      312.17     14.98 o
  -1  11  11      151.84      136.55     15.58 o
   0  11  11      475.79      508.75     14.03 o
   1  11  11      147.61      142.19      9.95 o
   2  11  11      325.20      312.80     11.39 o
   3  11  11       55.49       72.04     11.33 o
   4  11  11       20.22       33.37     14.01 o
  -4  12  11      448.55      419.16     25.14 o
  -3  12  11       15.40       10.86     11.63 o
  -2  12  11      267.64      283.12     17.32 o
  -1  12  11      254.08      217.80     17.07 o
   0  12  11       16.86       18.69     13.00 o
   1  12  11      259.76      257.24     11.69 o
   2  12  11      279.69      282.18     14.03 o
   3  12  11       15.53       11.89     10.76 o
   4  12  11      445.43      435.91     31.83 o
  -3  13  11      103.51       95.26     13.62 o
  -2  13  11       79.10       94.27     15.26 o
  -1  13  11      448.40      423.96     21.76 o
   0  13  11      230.23      242.77     17.90 o
   1  13  11      449.51      421.91     13.88 o
   2  13  11       80.77       95.26     12.38 o
   3  13  11      103.87      109.76     16.87 o
  -3  14  11       43.48       22.10     21.44 o
  -2  14  11      392.01      410.21     24.35 o
  -1  14  11        9.71       14.06     11.96 o
   0  14  11      498.85      490.91     42.41 o
   1  14  11        8.91        7.10      9.55 o
   2  14  11      396.51      389.86     17.50 o
  -2  15  11       69.27       79.48     21.67 o
  -1  15  11      151.92      145.78     16.53 o
   0  15  11      793.33      829.15     51.00 o
   1  15  11      152.24      146.30     12.48 o
   2  15  11       66.97       60.30     14.60 o
   0  16  11      276.99      283.30     30.47 o
   2  16  11       67.12       67.21     21.17 o
   0   0  12        1.07       -0.12     13.47 o
   1   0  12       12.70       14.84      3.36 o
   2   0  12     1141.57     1123.46      8.17 o
   3   0  12     2382.84     2323.41     14.79 o
   4   0  12      146.66      123.44      7.53 o
   5   0  12        7.87        3.07      9.69 o
   6   0  12       69.99       84.97     14.85 o
  -6   1  12      117.54      134.71     16.50 o
  -5   1  12       27.85       23.58     10.12 o
  -4   1  12      620.41      586.08     10.73 o
  -3   1  12      550.02      536.15      8.88 o
  -2   1  12      394.11      410.10      6.19 o
  -1   1  12     1426.18     1410.64     25.01 o
   0   1  12      312.18      310.51     13.06 o
   1   1  12     1382.93     1407.33     11.72 o
   2   1  12      407.22      427.35      6.52 o
   3   1  12      559.52      554.71      8.69 o
   4   1  12      618.53      564.59     10.04 o
   5   1  12       26.10       20.21      9.00 o
   6   1  12      118.36      119.45     19.15 o
  -6   2  12      188.73      196.36     17.00 o
  -5   2  12       44.16       38.64      9.96 o
  -4   2  12      113.79      111.92      7.99 o
  -3   2  12      349.70      346.51      8.37 o
  -2   2  12       21.11       28.78      4.47 o
  -1   2  12     1269.76     1262.55     13.00 o
   0   2  12     1770.60     1809.47      8.98 o
   1   2  12     1288.24     1304.28     11.55 o
   2   2  12       20.10       30.08      4.88 o
   3   2  12      338.30      342.99      7.32 o
   4   2  12      118.55      128.09     10.89 o
   5   2  12       39.43       36.09      9.09 o
   6   2  12      186.49      182.71     20.48 o
  -6   3  12       11.71       21.68     12.63 o
  -5   3  12       40.74       46.60     10.50 o
  -4   3  12      249.46      253.38      9.59 o
  -3   3  12      639.52      637.19     14.13 o
  -2   3  12       13.02       17.33      4.96 o
  -1   3  12      658.60      721.87     14.48 o
   0   3  12      756.48      750.42     11.14 o
   1   3  12      661.23      704.59     12.55 o
   2   3  12       15.89       13.49      6.16 o
   3   3  12      626.25      624.63      9.30 o
   4   3  12      242.33      260.85     11.69 o
   5   3  12       42.40       65.12     15.41 o
   6   3  12       11.72        4.82     17.97 o
  -6   4  12      224.31      259.24     35.94 o
  -5   4  12       66.61       81.00     11.24 o
  -4   4  12      300.88      306.43     10.38 o
  -3   4  12      444.79      417.10     18.08 o
  -2   4  12     1288.92     1253.89     13.08 o
  -1   4  12      451.22      455.85      8.60 o
   0   4  12     1912.13     1966.28     19.96 o
   1   4  12      459.07      452.04      7.35 o
   2   4  12     1282.44     1233.68     12.81 o
   3   4  12      443.41      416.15      7.01 o
   4   4  12      295.27      282.28     13.82 o
   5   4  12       67.91       77.83     23.20 o
  -6   5  12       20.16       40.18     22.51 o
  -5   5  12      125.77      143.18     13.80 o
  -4   5  12      492.73      472.63     13.06 o
  -3   5  12      591.29      576.80     19.86 o
  -2   5  12     1150.24     1156.79     19.56 o
  -1   5  12      359.50      356.51      8.03 o
   0   5  12      880.72      854.88     13.44 o
   1   5  12      354.34      346.01      7.33 o
   2   5  12     1150.16     1146.77     10.97 o
   3   5  12      592.68      592.00     10.99 o
   4   5  12      488.38      478.52     18.45 o
   5   5  12      129.85      138.51     24.74 o
  -6   6  12       89.40      108.62     24.32 o
  -5   6  12       16.15       21.97     11.86 o
  -4   6  12       66.00       70.22     10.30 o
  -3   6  12      367.66      370.67     14.91 o
  -2   6  12      178.66      196.28     10.36 o
  -1   6  12      438.53      445.42     11.96 o
   0   6  12      205.92      194.06      9.87 o
   1   6  12      437.16      431.08     10.21 o
   2   6  12      184.93      198.23      7.18 o
   3   6  12      362.45      356.53     15.85 o
   4   6  12       72.09       60.83     17.89 o
   5   6  12       16.18        7.34     21.28 o
  -5   7  12      117.06      160.92     13.95 o
  -4   7  12      234.85      208.83     12.79 o
  -3   7  12      375.10      380.78     13.73 o
  -2   7  12       53.34       63.75      8.96 o
  -1   7  12      271.24      281.03     11.13 o
   0   7  12        6.84       -1.81      8.26 o
   1   7  12      277.59      289.34      9.53 o
   2   7  12       50.91       54.16      7.86 o
   3   7  12      385.51      374.10     13.73 o
   4   7  12      236.92      222.52     15.97 o
   5   7  12      120.87      124.07     26.81 o
  -5   8  12       75.60       74.34     16.19 o
  -4   8  12       36.76       45.54     10.44 o
  -3   8  12      197.28      202.77     12.41 o
  -2   8  12      939.84      930.07     37.02 o
  -1   8  12     1135.20     1142.21     23.64 o
   0   8  12       16.07        8.58      8.88 o
   1   8  12     1122.14     1143.27     15.60 o
   2   8  12      939.67      941.01     14.62 o
   3   8  12      198.69      204.68     11.79 o
   4   8  12       36.46       36.14     13.13 o
   5   8  12       75.47       65.24     21.23 o
  -5   9  12       87.32       82.82     21.21 o
  -4   9  12      171.68      180.79     13.22 o
  -3   9  12      275.53      280.30     13.80 o
  -2   9  12       22.65       17.61      9.28 o
  -1   9  12      184.62      162.61     14.83 o
   0   9  12       22.82       13.92      8.98 o
   1   9  12      177.78      159.70      9.32 o
   2   9  12       23.61       20.16      7.42 o
   3   9  12      280.95      293.33     13.62 o
   4   9  12      174.34      170.03     17.17 o
   5   9  12       89.11       84.73     22.36 o
  -5  10  12       14.39       20.13     19.50 o
  -4  10  12      239.21      231.82     14.62 o
  -3  10  12       37.25       45.37     11.40 o
  -2  10  12      237.72      232.25     13.03 o
  -1  10  12      160.41      160.42     15.27 o
   0  10  12       19.81       20.06      9.37 o
   1  10  12      154.00      155.85      9.50 o
   2  10  12      239.19      253.20     10.50 o
   3  10  12       40.98       43.28     10.46 o
   4  10  12      239.93      251.00     19.44 o
   5  10  12       13.03       37.16     22.81 o
  -4  11  12      254.63      270.79     18.87 o
  -3  11  12        0.56       -1.26     11.29 o
  -2  11  12      181.93      185.81     12.43 o
  -1  11  12      356.04      344.24     18.65 o
   0  11  12       27.32       31.16      9.42 o
   1  11  12      342.79      329.68     10.65 o
   2  11  12      183.33      193.60     10.20 o
   3  11  12        0.71        2.87     10.47 o
   4  11  12      251.29      272.13     19.99 o
  -4  12  12        1.80       10.27     13.87 o
  -3  12  12      101.96      109.55     12.81 o
  -2  12  12       32.45       42.20     11.78 o
  -1  12  12       65.42       61.28     14.86 o
   0  12  12      367.26      390.31     19.19 o
   1  12  12       65.38       52.41      7.90 o
   2  12  12       30.03       28.35     11.20 o
   3  12  12      102.26      124.95     12.74 o
  -3  13  12       61.75       46.20     15.00 o
  -2  13  12      166.48      152.70     13.85 o
  -1  13  12       42.91       46.07     11.25 o
   0  13  12        7.91        2.65     13.70 o
   1  13  12       37.73       28.21      9.38 o
   2  13  12      165.50      158.51     14.28 o
   3  13  12       63.90       50.06     16.19 o
  -3  14  12       87.87       80.77     23.16 o
  -2  14  12      282.82      294.96     16.30 o
  -1  14  12       50.76       56.69     12.31 o
   0  14  12      211.72      187.68     17.17 o
   1  14  12       52.01       58.51     10.39 o
   2  14  12      275.72      275.55     16.00 o
  -2  15  12      140.14      144.96     24.83 o
  -1  15  12      152.88      166.78     18.43 o
   0  15  12      730.62      740.68     33.93 o
   1  15  12      147.35      157.53     18.37 o
   2  15  12      135.80      132.38     23.15 o
   0  16  12       94.60      101.43     23.80 o
   1   0  13     1046.88      982.17     18.14 o
   2   0  13       26.43       24.32      3.70 o
   3   0  13      104.46      101.47      5.69 o
   4   0  13       41.78       25.91      6.69 o
   5   0  13       68.47       61.34     10.69 o
   6   0  13       21.08       14.05     16.74 o
  -6   1  13       48.54       37.68     17.98 o
  -5   1  13      127.14      126.56     11.59 o
  -4   1  13      441.34      437.56      9.87 o
  -3   1  13      193.19      187.02      7.21 o
  -2   1  13      563.88      567.83      6.46 o
  -1   1  13      589.21      608.20      8.88 o
   0   1  13      118.51      124.04     11.29 o
   1   1  13      585.77      620.47      8.73 o
   2   1  13      556.97      560.19      7.17 o
   3   1  13      189.84      187.50      7.77 o
   4   1  13      446.07      453.31     10.68 o
   5   1  13      122.72      122.90     10.23 o
   6   1  13       47.31       45.28     22.43 o
  -6   2  13      188.67      188.24     17.05 o
  -5   2  13       80.06       95.59      9.91 o
  -4   2  13      380.89      362.07     10.20 o
  -3   2  13      853.09      831.95     12.08 o
  -2   2  13       13.52       22.49      5.60 o
  -1   2  13      273.68      270.02      4.26 o
   0   2  13       76.28       72.69      4.00 o
   1   2  13      288.77      301.88      6.82 o
   2   2  13       11.72       13.35      6.47 o
   3   2  13      864.15      866.26     10.38 o
   4   2  13      381.25      392.76     12.31 o
   5   2  13       82.41       99.21      9.77 o
   6   2  13      184.05      203.27     20.59 o
  -6   3  13      140.26      154.88     17.06 o
  -5   3  13      306.15      311.13     13.53 o
  -4   3  13      127.95      135.70      8.49 o
  -3   3  13       28.16       31.23      6.07 o
  -2   3  13      353.29      365.89      7.74 o
  -1   3  13       61.48       65.39      4.74 o
   0   3  13      420.86      444.24      8.87 o
   1   3  13       64.97       72.96      4.96 o
   2   3  13      339.29      360.02      9.77 o
   3   3  13       33.10       35.97      5.38 o
   4   3  13      129.43      142.67     11.14 o
   5   3  13      310.01      324.45     24.36 o
   6   3  13      145.15      151.08     30.40 o
  -6   4  13       15.64       20.12     16.69 o
  -5   4  13        0.51       10.26     10.08 o
  -4   4  13      113.19      145.58      9.62 o
  -3   4  13      303.54      300.91     10.70 o
  -2   4  13      900.58      882.09     11.18 o
  -1   4  13       40.02       31.99      4.94 o
   0   4  13      267.33      256.12      9.32 o
   1   4  13       38.36       24.55      4.82 o
   2   4  13      887.60      869.50     12.16 o
   3   4  13      303.99      304.73      9.98 o
   4   4  13      112.88      136.89     11.04 o
   5   4  13        0.64        0.17     16.71 o
  -6   5  13      138.92      167.74     29.10 o
  -5   5  13        9.70       11.84     11.57 o
  -4   5  13      630.53      664.39     14.94 o
  -3   5  13      400.35      409.75     11.93 o
  -2   5  13      448.85      451.23     13.69 o
  -1   5  13      407.47      429.32      8.75 o
   0   5  13       18.12       19.06      6.09 o
   1   5  13      403.11      417.96      7.64 o
   2   5  13      432.21      436.14      8.10 o
   3   5  13      392.77      396.85      8.48 o
   4   5  13      636.43      664.15     31.23 o
   5   5  13        8.91       13.16     21.12 o
  -5   6  13      129.23      135.32     13.40 o
  -4   6  13      284.13      305.46     12.15 o
  -3   6  13      102.55       94.13      9.79 o
  -2   6  13      831.36      807.58     15.89 o
  -1   6  13      661.24      644.07     14.50 o
   0   6  13      520.74      534.83      9.84 o
   1   6  13      662.89      644.89      9.59 o
   2   6  13      840.87      801.19     10.88 o
   3   6  13      102.78       98.41     11.28 o
   4   6  13      284.30      249.18     23.09 o
   5   6  13      130.33      148.06     23.97 o
  -5   7  13       28.19       31.59     16.23 o
  -4   7  13      421.67      417.73     15.18 o
  -3   7  13       24.01       22.66      9.49 o
  -2   7  13      193.58      199.01     12.50 o
  -1   7  13       49.14       54.34      8.56 o
   0   7  13      315.93      343.16     17.47 o
   1   7  13       48.59       48.52      7.50 o
   2   7  13      202.92      208.57      9.12 o
   3   7  13       23.88       22.53     10.39 o
   4   7  13      432.33      379.46     26.56 o
   5   7  13       27.64        9.05     23.15 o
  -5   8  13       34.39       29.12     14.90 o
  -4   8  13       30.56       28.79     10.67 o
  -3   8  13      425.80      436.17     15.02 o
  -2   8  13       56.98       56.94      9.33 o
  -1   8  13       91.02       93.32      9.13 o
   0   8  13       37.09       25.96      8.62 o
   1   8  13       91.98       98.98      8.33 o
   2   8  13       50.93       42.97      7.71 o
   3   8  13      421.03      422.60     16.83 o
   4   8  13       30.80       34.67     18.12 o
   5   8  13       33.58       18.91     19.72 o
  -5   9  13      191.58      219.99     25.02 o
  -4   9  13      143.18      153.79     13.36 o
  -3   9  13      320.56      319.54     14.51 o
  -2   9  13       31.19       31.07      9.24 o
  -1   9  13      121.88      138.31     10.34 o
   0   9  13       10.46       10.34      8.79 o
   1   9  13      117.77      124.30      8.84 o
   2   9  13       35.05       27.62      8.20 o
   3   9  13      325.56      342.96     14.25 o
   4   9  13      136.49      163.46     17.00 o
  -5  10  13       64.67       42.51     20.34 o
  -4  10  13       21.64       30.64     11.61 o
  -3  10  13      116.38      110.82     11.54 o
  -2  10  13       66.99       65.48     10.77 o
  -1  10  13      933.45      886.17     18.96 o
   0  10  13      214.88      234.70     12.01 o
   1  10  13      910.66      836.85     21.62 o
   2  10  13       67.32       64.09      8.29 o
   3  10  13      118.60      122.78     12.05 o
   4  10  13       21.34       11.38     15.31 o
  -4  11  13      216.67      213.52     17.32 o
  -3  11  13      103.64      100.69     12.45 o
  -2  11  13       31.68       37.49     11.32 o
  -1  11  13      281.19      277.84     13.77 o
   0  11  13       84.05       80.98     13.78 o
   1  11  13      275.45      283.73     11.31 o
   2  11  13       30.34       34.41     10.95 o
   3  11  13      104.57      115.06     12.24 o
   4  11  13      217.95      202.66     17.75 o
  -4  12  13       29.81       41.46     21.05 o
  -3  12  13        6.38        3.89     12.03 o
  -2  12  13       45.04       32.04     10.92 o
  -1  12  13       56.07       79.57     11.78 o
   0  12  13      285.42      273.02     17.84 o
   1  12  13       58.77       66.33      9.76 o
   2  12  13       44.71       38.65     11.06 o
   3  12  13        5.42        6.37     11.34 o
  -3  13  13      156.29      168.85     23.18 o
  -2  13  13       53.78       50.96     12.61 o
  -1  13  13       24.35       24.55     11.52 o
   0  13  13        3.14        2.28     13.70 o
   1  13  13       22.07       19.73     10.70 o
   2  13  13       54.26       65.16     12.47 o
   3  13  13      164.13      168.78     26.07 o
  -3  14  13       53.76       55.98     20.43 o
  -2  14  13      182.21      171.90     22.58 o
  -1  14  13      101.59       85.28     12.50 o
   0  14  13      178.82      189.74     23.13 o
   1  14  13       97.84      102.34     12.51 o
   2  14  13      179.63      163.09     16.98 o
  -2  15  13       50.43       51.57     20.53 o
  -1  15  13      132.68      120.54     17.03 o
   0  15  13      104.37      137.44     17.33 o
   1  15  13      128.88      121.82     16.45 o
   2  15  13       48.96       67.70     22.47 o
   0  16  13       62.09       98.07     26.15 o
   0   0  14      225.97      228.39     17.83 o
   1   0  14      653.05      678.23      7.68 o
   2   0  14     1004.71      996.83     10.15 o
   3   0  14        5.37        9.31      5.37 o
   4   0  14      392.84      375.35     11.63 o
   5   0  14      754.27      738.82     17.86 o
   6   0  14      170.95      202.05     20.44 o
  -6   1  14       41.13       46.57     18.32 o
  -5   1  14      223.71      261.66     15.71 o
  -4   1  14      685.24      689.92     11.69 o
  -3   1  14      791.90      757.81     12.15 o
  -2   1  14      317.32      308.71     10.01 o
  -1   1  14      667.16      663.72      8.92 o
   0   1  14       11.78        7.02      8.96 o
   1   1  14      664.87      658.47     11.17 o
   2   1  14      319.35      321.35      6.02 o
   3   1  14      785.14      746.45     10.38 o
   4   1  14      676.91      685.18     13.25 o
   5   1  14      224.36      248.27     12.97 o
   6   1  14       40.05       44.07     18.10 o
  -6   2  14       72.32       71.22     19.21 o
  -5   2  14       53.53       35.56     10.83 o
  -4   2  14       97.49       95.70      7.25 o
  -3   2  14       47.62       49.95      6.66 o
  -2   2  14        8.85       11.54      4.41 o
  -1   2  14      290.33      282.09      5.98 o
   0   2  14     1145.67     1068.01     10.33 o
   1   2  14      294.42      286.60      6.63 o
   2   2  14        7.97       -0.27      6.74 o
   3   2  14       51.36       54.55      6.52 o
   4   2  14       94.60      102.05      9.54 o
   5   2  14       51.28       50.43      9.55 o
   6   2  14       68.60       81.02     18.19 o
  -6   3  14       42.45       40.63     25.89 o
  -5   3  14      792.76      810.18     17.58 o
  -4   3  14      436.36      438.20     13.90 o
  -3   3  14      224.56      207.17      8.58 o
  -2   3  14      161.33      170.86      7.38 o
  -1   3  14      738.56      724.49      8.72 o
   0   3  14     1827.73     1762.48     12.23 o
   1   3  14      750.97      713.17      9.49 o
   2   3  14      157.43      159.54      8.31 o
   3   3  14      225.81      214.87      9.24 o
   4   3  14      428.44      433.98     16.23 o
   5   3  14      793.01      789.91     21.64 o
  -5   4  14       13.73       26.72     12.62 o
  -4   4  14      281.94      292.80     11.48 o
  -3   4  14      254.39      262.50     10.33 o
  -2   4  14       63.89       72.46      5.74 o
  -1   4  14     1144.39     1122.58     11.90 o
   0   4  14        6.19        7.17      5.68 o
   1   4  14     1136.80     1097.68     14.20 o
   2   4  14       57.45       70.02      6.69 o
   3   4  14      245.34      228.44      9.40 o
   4   4  14      275.30      286.61     21.76 o
   5   4  14       15.51       15.84     17.47 o
  -5   5  14      379.22      390.34     17.09 o
  -4   5  14      650.95      650.45     14.91 o
  -3   5  14      453.82      460.06     13.59 o
  -2   5  14      356.44      350.76     12.29 o
  -1   5  14      178.97      199.18      7.01 o
   0   5  14     1074.83     1107.50     18.74 o
   1   5  14      177.20      182.47      6.39 o
   2   5  14      364.25      358.16      8.91 o
   3   5  14      448.35      448.51     12.49 o
   4   5  14      651.23      682.62     21.35 o
   5   5  14      388.19      391.52     22.08 o
  -5   6  14       31.71       43.98     12.90 o
  -4   6  14      474.53      475.23     13.99 o
  -3   6  14      113.18      110.60      9.85 o
  -2   6  14      663.13      629.79     22.96 o
  -1   6  14      750.78      741.21     26.70 o
   0   6  14      210.99      206.77      7.73 o
   1   6  14      752.06      747.61     10.31 o
   2   6  14      678.60      666.17     11.19 o
   3   6  14      111.24      107.58     11.88 o
   4   6  14      476.25      482.23     29.19 o
   5   6  14       30.08       16.20     20.70 o
  -5   7  14      179.62      208.89     18.16 o
  -4   7  14      360.12      337.08     14.49 o
  -3   7  14       66.23       79.53      9.93 o
  -2   7  14      138.60      134.58     10.15 o
  -1   7  14      835.55      800.47     22.67 o
   0   7  14      496.32      436.72     18.12 o
   1   7  14      830.52      800.34     19.89 o
   2   7  14      138.87      131.98      8.31 o
   3   7  14       61.75       66.48     10.57 o
   4   7  14      361.50      336.99     25.75 o
   5   7  14      181.11      209.43     28.24 o
  -4   8  14      104.55      123.90     11.89 o
  -3   8  14       88.43       88.58     10.30 o
  -2   8  14      178.93      200.19     11.76 o
  -1   8  14      107.37      116.19     10.33 o
   0   8  14        2.21        9.00      7.13 o
   1   8  14      113.22      110.01     10.52 o
   2   8  14      169.98      167.17      9.03 o
   3   8  14       93.17      110.72     12.94 o
   4   8  14      112.70      128.25     21.93 o
  -4   9  14       62.58       66.70     11.55 o
  -3   9  14      319.21      330.06     14.41 o
  -2   9  14      287.77      278.35     13.29 o
  -1   9  14      393.34      437.56     14.31 o
   0   9  14     1887.62     1944.90     23.79 o
   1   9  14      395.07      420.42     13.85 o
   2   9  14      297.04      280.74     10.48 o
   3   9  14      315.38      328.59     16.43 o
   4   9  14       65.87       61.81     20.33 o
  -4  10  14      157.28      147.86     13.55 o
  -3  10  14      282.71      265.45     14.53 o
  -2  10  14       97.85      108.52     11.45 o
  -1  10  14      250.41      268.66     13.23 o
   0  10  14      257.44      265.75     14.29 o
   1  10  14      252.31      273.39     11.05 o
   2  10  14       95.83       95.45      9.09 o
   3  10  14      274.78      296.29     28.28 o
   4  10  14      163.38      144.54     24.33 o
  -4  11  14      288.18      296.80     19.42 o
  -3  11  14       84.59       90.13     12.36 o
  -2  11  14       21.51       14.52      9.82 o
  -1  11  14      176.61      176.89     14.07 o
   0  11  14      393.29      367.25     19.21 o
   1  11  14      175.81      191.95     10.43 o
   2  11  14       23.34       17.53     10.20 o
   3  11  14       84.05       82.22     13.62 o
   4  11  14      281.64      265.35     26.84 o
  -4  12  14       73.75       70.13     22.19 o
  -3  12  14      286.85      297.38     19.21 o
  -2  12  14      182.31      214.92     18.39 o
  -1  12  14       15.62       20.83     10.74 o
   0  12  14      259.75      257.16     18.06 o
   1  12  14       14.30       16.44      8.43 o
   2  12  14      178.69      180.50     13.10 o
   3  12  14      285.11      294.77     15.71 o
  -3  13  14       61.92       76.08     21.16 o
  -2  13  14      243.74      256.47     15.16 o
  -1  13  14      252.38      260.58     14.65 o
   0  13  14       51.23       43.78     13.91 o
   1  13  14      247.49      241.85     13.69 o
   2  13  14      243.36      238.81     15.39 o
   3  13  14       64.05       68.81     23.70 o
  -3  14  14       14.27       16.56     19.16 o
  -2  14  14       69.69       70.93     19.65 o
  -1  14  14       43.19       48.47     12.80 o
   0  14  14       43.36       39.82     11.82 o
   1  14  14       43.84       50.80     11.67 o
   2  14  14       66.56       66.46     15.19 o
  -2  15  14      133.91      141.84     23.11 o
  -1  15  14       99.08      105.67     21.59 o
   0  15  14       16.72       29.67     15.41 o
   1  15  14      100.08       99.33     22.70 o
   2  15  14      135.34      137.76     25.46 o
   1   0  15     1610.81     1534.49     15.80 o
   2   0  15     1363.22     1315.95     11.38 o
   3   0  15      490.24      473.71     10.56 o
   4   0  15       57.81       62.69      7.61 o
   5   0  15      288.94      266.55     13.69 o
   6   0  15      112.43      113.98     19.47 o
  -6   1  15      342.87      362.70     23.06 o
  -5   1  15       44.52       49.35     11.17 o
  -4   1  15      230.34      239.89      8.86 o
  -3   1  15      457.50      433.73     10.28 o
  -2   1  15     1083.41     1023.92     19.27 o
  -1   1  15     1939.93     1964.05     20.00 o
   0   1  15      616.98      561.87     16.74 o
   1   1  15     1945.70     1994.79     15.49 o
   2   1  15     1095.10     1068.93     12.50 o
   3   1  15      460.33      432.28     11.69 o
   4   1  15      228.30      232.92     10.17 o
   5   1  15       42.91       44.17     11.09 o
   6   1  15      341.89      403.32     24.51 o
  -6   2  15      160.81      167.71     21.12 o
  -5   2  15      362.52      395.80     14.99 o
  -4   2  15       67.76       68.82      7.12 o
  -3   2  15      234.66      225.82      8.62 o
  -2   2  15      152.21      154.90      6.42 o
  -1   2  15      200.38      218.76     13.54 o
   0   2  15      103.35      106.80      2.75 o
   1   2  15      199.20      201.17      7.51 o
   2   2  15      143.42      136.78      8.11 o
   3   2  15      225.34      215.84     10.23 o
   4   2  15       62.78       72.89      9.16 o
   5   2  15      365.18      386.86     15.06 o
   6   2  15      159.15      180.68     28.71 o
  -5   3  15       43.35       42.00     11.48 o
  -4   3  15      277.79      264.47      9.93 o
  -3   3  15       15.86       15.51      6.51 o
  -2   3  15      253.02      246.21      7.11 o
  -1   3  15      266.79      246.48      5.21 o
   0   3  15     1435.30     1393.44     21.29 o
   1   3  15      272.50      273.54      7.93 o
   2   3  15      261.35      264.69      9.64 o
   3   3  15       16.09        9.45      7.22 o
   4   3  15      275.19      246.46     12.73 o
   5   3  15       46.30       29.61     15.30 o
  -5   4  15      348.00      359.51     21.73 o
  -4   4  15        5.51       15.82      8.41 o
  -3   4  15      607.01      633.20     23.06 o
  -2   4  15      116.17      106.77      6.28 o
  -1   4  15      156.12      152.18      6.18 o
   0   4  15      487.47      480.47     13.89 o
   1   4  15      150.95      146.52      5.43 o
   2   4  15      116.75       94.25      7.79 o
   3   4  15      600.36      627.80     13.10 o
   4   4  15        5.99        6.75      9.41 o
   5   4  15      356.87      344.35     22.93 o
  -5   5  15      126.18      162.92     18.70 o
  -4   5  15      463.80      458.34     16.16 o
  -3   5  15      321.43      328.22     12.19 o
  -2   5  15      229.43      243.00      9.29 o
  -1   5  15     1960.27     1931.74     30.47 o
   0   5  15       85.18       82.09      7.49 o
   1   5  15     1975.37     1973.20     21.87 o
   2   5  15      227.39      238.13     14.11 o
   3   5  15      316.43      322.72     10.74 o
   4   5  15      463.60      436.63     15.45 o
   5   5  15      124.00      131.13     18.95 o
  -5   6  15      245.96      258.67     26.35 o
  -4   6  15        8.64        0.90      9.43 o
  -3   6  15      202.52      208.95     11.29 o
  -2   6  15       64.84       75.13      8.68 o
  -1   6  15      359.64      359.67     10.30 o
   0   6  15      325.39      334.97      9.98 o
   1   6  15      359.15      349.73      8.15 o
   2   6  15       64.43       72.92      6.79 o
   3   6  15      193.08      190.35     16.94 o
   4   6  15        8.57        5.28     15.75 o
   5   6  15      253.70      270.16     28.74 o
  -5   7  15      154.27      149.42     24.55 o
  -4   7  15       64.40       66.50     10.91 o
  -3   7  15       20.26       24.17      8.88 o
  -2   7  15      102.78       95.46      9.67 o
  -1   7  15      758.22      731.24     15.37 o
   0   7  15       50.28       53.86      7.42 o
   1   7  15      777.52      738.65     13.69 o
   2   7  15      107.39       97.71      8.23 o
   3   7  15       18.76       22.46      9.98 o
   4   7  15       65.72       59.75     16.44 o
   5   7  15      154.39      158.26     27.22 o
  -4   8  15      347.17      373.30     15.68 o
  -3   8  15      204.78      214.75     12.77 o
  -2   8  15      100.48       98.25      9.90 o
  -1   8  15      797.23      812.42     18.96 o
   0   8  15       20.73       30.52      7.89 o
   1   8  15      810.26      804.36     20.01 o
   2   8  15       96.95      101.87      8.61 o
   3   8  15      203.58      216.77     18.33 o
   4   8  15      347.55      350.37     22.05 o
  -4   9  15      306.53      288.90     14.90 o
  -3   9  15      317.45      328.53     14.74 o
  -2   9  15      386.22      384.24     14.37 o
  -1   9  15      412.33      435.11     16.24 o
   0   9  15      571.66      593.54     13.02 o
   1   9  15      408.39      395.41     11.88 o
   2   9  15      375.55      367.94     11.60 o
   3   9  15      316.56      321.80     14.82 o
   4   9  15      310.42      249.08     24.98 o
  -4  10  15      408.20      397.76     29.11 o
  -3  10  15       98.14      102.71     12.04 o
  -2  10  15      106.44       98.96     11.33 o
  -1  10  15      328.67      323.27     13.51 o
   0  10  15     1413.00     1424.12     18.82 o
   1  10  15      334.22      325.46     11.71 o
   2  10  15      108.81       89.21     11.21 o
   3  10  15       94.41      101.40     12.00 o
   4  10  15      413.17      465.80     31.37 o
  -4  11  15       31.53       38.83     21.53 o
  -3  11  15      502.25      506.18     21.68 o
  -2  11  15      135.29      177.90     13.21 o
  -1  11  15      324.76      317.35     14.44 o
   0  11  15      239.62      224.26     12.78 o
   1  11  15      329.06      317.34     12.17 o
   2  11  15      139.11      172.58     12.77 o
   3  11  15      497.82      525.72     17.92 o
   4  11  15       31.89       61.78     21.15 o
  -3  12  15       59.39       43.04     13.52 o
  -2  12  15      242.51      230.79     17.16 o
  -1  12  15      290.75      307.48     15.00 o
   0  12  15        6.22        0.41      9.81 o
   1  12  15      297.59      304.97     14.36 o
   2  12  15      238.04      240.65     14.29 o
   3  12  15       59.00       59.16     12.21 o
  -2  13  15       88.45      105.33     13.02 o
  -1  13  15       99.14       91.80     12.31 o
   0  13  15      276.60      286.24     15.13 o
   1  13  15      100.13       97.43     12.17 o
   2  13  15       86.16       89.43     12.44 o
   3  13  15        8.18       -2.73     16.25 o
  -2  14  15       93.60       97.85     20.90 o
  -1  14  15       66.45       86.35     15.33 o
   0  14  15       12.77       11.09     11.32 o
   1  14  15       65.41       69.58     15.26 o
   2  14  15       93.60      102.79     16.01 o
  -2  15  15      133.34      143.00     22.63 o
  -1  15  15      105.81       99.02     21.79 o
   0  15  15      273.95      258.83     19.38 o
   1  15  15      105.89      110.48     24.75 o
   0   0  16       40.05       72.44     14.20 o
   1   0  16       50.18       53.86      5.68 o
   2   0  16      209.98      203.86      5.23 o
   3   0  16      734.13      694.60     11.97 o
   4   0  16      224.51      198.05     10.97 o
   5   0  16        1.36        3.15     10.74 o
  -5   1  16       61.02       68.94     11.02 o
  -4   1  16      120.50      125.05      8.42 o
  -3   1  16      313.77      305.17      9.43 o
  -2   1  16      444.08      441.59      7.15 o
  -1   1  16      841.10      839.41     12.48 o
   0   1  16      288.45      316.45     19.98 o
   1   1  16      848.26      854.48     14.70 o
   2   1  16      440.22      439.39      9.16 o
   3   1  16      308.98      304.08      8.33 o
   4   1  16      116.38      120.98      9.03 o
   5   1  16       58.86       68.01     11.01 o
  -5   2  16       87.95       84.80     11.61 o
  -4   2  16       56.18       53.35      8.24 o
  -3   2  16      110.64      114.44      6.59 o
  -2   2  16     1844.05     1788.66     13.31 o
  -1   2  16      600.25      586.40      8.40 o
   0   2  16      129.18       98.50     11.06 o
   1   2  16      606.36      610.82     12.29 o
   2   2  16     1838.72     1811.81     23.24 o
   3   2  16      111.86      108.91      8.57 o
   4   2  16       55.70       43.23      8.32 o
   5   2  16       86.29       64.50     11.35 o
  -5   3  16       35.72       37.19     11.22 o
  -4   3  16        6.52        7.46      7.98 o
  -3   3  16      130.70      140.86     12.45 o
  -2   3  16      379.27      377.67     11.79 o
  -1   3  16       92.85       86.27      2.84 o
   0   3  16        7.82       12.37      2.02 o
   1   3  16       88.83       87.67      5.56 o
   2   3  16      365.62      378.82     10.73 o
   3   3  16      136.13      152.76      9.23 o
   4   3  16        4.75        9.63     10.03 o
   5   3  16       34.44       34.74     12.86 o
  -5   4  16       14.89       13.64     15.69 o
  -4   4  16      316.41      319.93     17.25 o
  -3   4  16       25.80       27.55      6.91 o
  -2   4  16      240.59      237.04      9.21 o
  -1   4  16      237.33      235.43      6.63 o
   0   4  16       13.47       19.36      4.31 o
   1   4  16      242.92      248.20      7.21 o
   2   4  16      234.43      212.17      9.51 o
   3   4  16       24.49       17.83      7.59 o
   4   4  16      318.94      314.67     18.18 o
   5   4  16       16.28       20.13     21.71 o
  -5   5  16      269.15      285.28     22.88 o
  -4   5  16        2.34        8.89     10.89 o
  -3   5  16      466.33      459.82     13.76 o
  -2   5  16        5.08        4.38      6.37 o
  -1   5  16      206.77      196.46      7.24 o
   0   5  16        5.03        1.54      6.45 o
   1   5  16      214.20      203.35      7.28 o
   2   5  16        5.20        6.59      7.11 o
   3   5  16      458.49      449.77     15.69 o
   4   5  16        2.39        5.44      9.87 o
   5   5  16      267.27      288.49     29.20 o
  -5   6  16       42.32       41.70     22.15 o
  -4   6  16      114.11      100.68     14.52 o
  -3   6  16      247.75      273.23     12.16 o
  -2   6  16      243.17      236.02     10.64 o
  -1   6  16      489.40      480.12     11.36 o
   0   6  16       21.49       25.98      6.60 o
   1   6  16      487.22      471.97      9.37 o
   2   6  16      241.86      227.85      8.52 o
   3   6  16      253.92      279.91     14.24 o
   4   6  16      114.08      100.68     15.98 o
   5   6  16       42.30       62.44     24.36 o
  -4   7  16       11.05       16.09     13.92 o
  -3   7  16      536.08      565.22     20.84 o
  -2   7  16      440.06      404.40     13.06 o
  -1   7  16       34.77       39.08      8.22 o
   0   7  16      121.32      121.16     10.54 o
   1   7  16       31.89       35.84      7.78 o
   2   7  16      443.99      393.88     11.54 o
   3   7  16      543.93      545.27     16.31 o
   4   7  16       10.87        3.23     15.67 o
   5   7  16       58.04       57.94     24.35 o
  -4   8  16      322.24      315.56     19.62 o
  -3   8  16      192.77      189.19     12.27 o
  -2   8  16        1.23        3.45      8.95 o
  -1   8  16      735.25      727.25     16.12 o
   0   8  16     1000.82      988.53     26.88 o
   1   8  16      757.25      766.80     14.52 o
   2   8  16        1.71       -2.65      7.59 o
   3   8  16      192.85      191.49     12.83 o
   4   8  16      325.33      303.75     28.22 o
  -4   9  16      244.31      305.91     19.66 o
  -3   9  16       26.49       31.51      9.79 o
  -2   9  16       34.48       35.46      9.69 o
  -1   9  16      192.31      199.21     11.72 o
   0   9  16       64.67       58.12      8.51 o
   1   9  16      197.78      199.39     10.38 o
   2   9  16       37.73       46.08      8.37 o
   3   9  16       30.70       37.22     10.59 o
   4   9  16      244.30      282.35     21.10 o
  -4  10  16      167.60      168.69     25.64 o
  -3  10  16       39.08       33.16     16.01 o
  -2  10  16       42.31       47.16      9.93 o
  -1  10  16      409.52      403.11     15.39 o
   0  10  16      469.35      489.23     14.74 o
   1  10  16      407.58      410.40     12.83 o
   2  10  16       42.72       37.61     10.51 o
   3  10  16       37.62       35.58     11.40 o
   4  10  16      168.73      154.60     23.98 o
  -3  11  16       25.05       48.66     16.38 o
  -2  11  16      196.54      221.05     13.63 o
  -1  11  16       49.18       47.52     10.00 o
   0  11  16       32.46       24.81     10.44 o
   1  11  16       47.87       46.55      9.04 o
   2  11  16      189.75      188.80     12.95 o
   3  11  16       26.92       24.00     11.59 o
  -2  12  16      201.64      211.04     14.02 o
  -1  12  16       42.43       47.34     11.10 o
   0  12  16       72.63       83.01     11.64 o
   1  12  16       41.85       39.68     10.92 o
   2  12  16      198.72      237.16     14.39 o
   3  12  16       98.87       83.34     13.18 o
  -2  13  16      193.91      184.07     22.43 o
  -1  13  16        9.93        7.80     11.27 o
   0  13  16        0.14        2.02     11.44 o
   1  13  16        9.83        7.77     10.58 o
   2  13  16      199.78      201.81     17.19 o
   3  13  16       33.21       13.37     15.47 o
  -1  14  16       21.30       18.85     13.80 o
   0  14  16      180.44      174.35     17.30 o
   1  14  16       21.47       26.58     14.32 o
   2  14  16       63.02       50.88     15.24 o
  -1  15  16       41.85       33.08     19.69 o
   0  15  16        0.00        0.18     14.76 o
   1  15  16       40.43       36.20     20.53 o
   1   0  17      381.17      375.04      8.89 o
   2   0  17     2745.26     2686.41     35.07 o
   3   0  17      195.54      185.79      8.38 o
   4   0  17       72.35       77.40      9.58 o
   5   0  17      701.55      763.48     18.30 o
  -5   1  17       30.67       36.76     11.09 o
  -4   1  17      240.37      237.13      9.91 o
  -3   1  17      243.72      246.32      8.97 o
  -2   1  17      154.65      158.55     12.37 o
  -1   1  17       44.19       51.10      5.69 o
   0   1  17      384.70      383.81     16.78 o
   1   1  17       41.03       45.80      3.38 o
   2   1  17      161.36      146.75      8.47 o
   3   1  17      250.08      238.99      7.93 o
   4   1  17      236.42      228.44     11.51 o
   5   1  17       31.67       49.23     11.31 o
  -5   2  17       14.11       10.65     12.99 o
  -4   2  17       95.52      101.64      8.17 o
  -3   2  17      121.14      123.68      9.13 o
  -2   2  17      124.36      120.24      8.47 o
  -1   2  17     1101.34     1092.29     23.63 o
   0   2  17      311.18      294.49     15.04 o
   1   2  17     1126.25     1111.01     14.08 o
   2   2  17      123.18      130.45      8.53 o
   3   2  17      119.43      119.58      8.95 o
   4   2  17       89.89       89.95     10.03 o
   5   2  17       15.88        4.81     13.25 o
  -5   3  17       86.43      103.66     18.21 o
  -4   3  17      366.85      359.88     15.68 o
  -3   3  17      155.82      145.03      8.58 o
  -2   3  17       22.86       23.19      5.67 o
  -1   3  17      121.73      107.49      8.04 o
   0   3  17        4.85        6.45      2.15 o
   1   3  17      114.98      124.08      6.91 o
   2   3  17       19.68        9.77      7.10 o
   3   3  17      148.76      131.83      9.06 o
   4   3  17      359.80      342.30     17.13 o
   5   3  17       85.77       93.04     16.22 o
  -5   4  17      126.01      130.55     19.01 o
  -4   4  17        7.18       20.82     10.98 o
  -3   4  17      625.02      607.51     24.57 o
  -2   4  17       19.30       13.11      6.39 o
  -1   4  17      342.13      330.21      6.99 o
   0   4  17     1176.70     1172.32     23.98 o
   1   4  17      351.43      343.02      8.46 o
   2   4  17       20.88        8.65      7.30 o
   3   4  17      629.86      607.82     24.01 o
   4   4  17        8.18        7.32     10.41 o
   5   4  17      125.76      130.00     23.23 o
  -5   5  17      142.11      152.69     18.83 o
  -4   5  17       91.64       99.12     15.84 o
  -3   5  17       64.45       64.18     14.05 o
  -2   5  17       93.62      107.88      7.69 o
  -1   5  17       12.52       13.73      5.12 o
   0   5  17      279.74      257.78      9.42 o
   1   5  17       16.03       21.93      5.71 o
   2   5  17       95.49      102.95      8.58 o
   3   5  17       67.88       66.20     10.01 o
   4   5  17       93.08       74.28     11.37 o
   5   5  17      145.25      182.42     27.34 o
  -4   6  17       12.84       27.56     13.17 o
  -3   6  17      399.08      385.79     19.01 o
  -2   6  17      104.43       95.15      8.68 o
  -1   6  17        3.55        6.66      6.47 o
   0   6  17      206.98      178.61      8.40 o
   1   6  17        4.12        6.28      6.29 o
   2   6  17      110.37      105.65      7.60 o
   3   6  17      390.20      364.13     12.15 o
   4   6  17       12.70        7.80     14.33 o
   5   6  17       70.92       49.37     23.55 o
  -4   7  17      268.32      263.40     18.35 o
  -3   7  17       64.35       60.09     13.45 o
  -2   7  17       54.35       66.67      9.12 o
  -1   7  17      327.83      299.21     11.59 o
   0   7  17      898.07      871.73     16.39 o
   1   7  17      323.48      312.64     10.43 o
   2   7  17       56.99       62.73      8.30 o
   3   7  17       65.92       79.02     11.37 o
   4   7  17      263.35      278.28     19.34 o
  -4   8  17       18.31       13.94     14.67 o
  -3   8  17      222.80      235.00     18.63 o
  -2   8  17      100.80       98.49     10.04 o
  -1   8  17      322.91      303.82     12.28 o
   0   8  17     1047.19     1102.00     20.40 o
   1   8  17      313.57      289.72     10.92 o
   2   8  17      103.41       99.67      8.95 o
   3   8  17      222.03      238.30     14.45 o
   4   8  17       19.87       14.53     15.29 o
  -4   9  17      159.20      177.79     24.82 o
  -3   9  17      205.51      234.24     30.40 o
  -2   9  17      125.64      115.19     10.61 o
  -1   9  17      362.31      356.85     22.73 o
   0   9  17      872.50      901.09     15.61 o
   1   9  17      358.94      367.08     12.06 o
   2   9  17      131.66      115.15     11.64 o
   3   9  17      209.31      222.77     14.05 o
   4   9  17      159.99      184.74     25.10 o
  -4  10  17      234.35      265.69     28.16 o
  -3  10  17       67.76       74.91     16.48 o
  -2  10  17      127.35      132.70     16.54 o
  -1  10  17       48.83       57.14     10.48 o
   0  10  17      165.30      161.88     11.74 o
   1  10  17       45.42       41.16      8.92 o
   2  10  17      126.46      147.70     12.40 o
   3  10  17       69.34       69.28     11.59 o
   4  10  17      228.91      270.63     29.02 o
  -3  11  17      235.83      196.99     27.80 o
  -2  11  17       14.44       14.03     15.13 o
  -1  11  17       45.22       47.29     10.92 o
   0  11  17       97.30      106.36     11.55 o
   1  11  17       45.43       41.08      8.96 o
   2  11  17       16.73        5.68     10.74 o
   3  11  17      244.56      231.85     15.06 o
  -2  12  17       91.78       94.20     17.23 o
  -1  12  17      170.10      170.73     13.75 o
   0  12  17        0.03       -0.64     10.65 o
   1  12  17      168.22      164.93     12.81 o
   2  12  17       90.65       82.99     12.90 o
   3  12  17      317.47      329.82     21.60 o
  -1  13  17       28.29       15.65     22.88 o
   0  13  17       17.10       17.12     11.31 o
   1  13  17       26.32       32.57     11.32 o
   2  13  17      200.83      191.53     17.59 o
   3  13  17       42.52       37.14     26.22 o
   0  14  17        0.06        5.77     22.38 o
   1  14  17      170.40      175.24     24.19 o
   2  14  17        3.65      -14.13     20.71 o
   0   0  18     2668.13     2663.58     49.51 o
   1   0  18        1.86        0.19      4.53 o
   2   0  18     1081.76     1075.08     23.10 o
   3   0  18     1699.66     1701.21     20.38 o
   4   0  18        2.15        0.85     10.42 o
   5   0  18      129.34      125.83     18.93 o
  -5   1  18       47.98       65.02     18.76 o
  -4   1  18       66.97       62.87     11.34 o
  -3   1  18      416.53      383.93     10.18 o
  -2   1  18      148.42      152.89     10.95 o
  -1   1  18      257.39      250.76     15.52 o
   0   1  18     3302.30     3201.19     38.17 o
   1   1  18      241.25      225.42     11.45 o
   2   1  18      152.87      160.46      9.23 o
   3   1  18      420.23      392.10     11.89 o
   4   1  18       67.67       58.34     11.44 o
   5   1  18       46.31       54.49     21.63 o
  -5   2  18      257.76      290.16     21.81 o
  -4   2  18      201.06      221.26     11.57 o
  -3   2  18     1112.85     1124.22     17.21 o
  -2   2  18      460.94      461.09     11.46 o
  -1   2  18      516.03      527.85     19.10 o
   0   2  18       12.53       17.60     11.63 o
   1   2  18      513.62      514.54     12.40 o
   2   2  18      458.45      472.06     13.76 o
   3   2  18     1098.60     1094.51     14.81 o
   4   2  18      195.92      213.44     11.56 o
  -5   3  18       71.23       54.31     17.53 o
  -4   3  18       61.94       72.87     11.90 o
  -3   3  18      247.21      253.41     13.59 o
  -2   3  18      251.99      223.34     15.05 o
  -1   3  18     1230.80     1135.12     15.70 o
   0   3  18      329.22      309.60      6.91 o
   1   3  18     1227.30     1175.19     22.39 o
   2   3  18      257.87      244.99     10.03 o
   3   3  18      252.63      259.97     10.76 o
   4   3  18       62.46       65.65     11.64 o
   5   3  18       72.16       90.45     23.38 o
  -5   4  18       69.82       68.92     22.03 o
  -4   4  18      369.77      404.48     30.53 o
  -3   4  18      271.32      291.53     13.87 o
  -2   4  18      304.81      308.74     16.83 o
  -1   4  18        3.28        5.81      2.86 o
   0   4  18      154.98      129.20      6.57 o
   1   4  18        3.21        5.67      6.41 o
   2   4  18      305.27      309.72     10.82 o
   3   4  18      268.46      274.36     11.09 o
   4   4  18      376.15      376.30     17.03 o
   5   4  18       69.09       78.71     22.19 o
  -5   5  18        8.16       49.65     29.84 o
  -4   5  18       64.16       56.96     13.72 o
  -3   5  18       94.60      105.15     14.55 o
  -2   5  18       33.93       28.21     10.01 o
  -1   5  18      108.06      110.37      5.47 o
   0   5  18      416.45      429.39     11.20 o
   1   5  18      104.17      110.51      8.06 o
   2   5  18       29.15       25.86      7.77 o
   3   5  18       93.68       85.46     10.11 o
   4   5  18       64.83       61.80     11.97 o
   5   5  18        9.04       10.09     19.67 o
  -4   6  18      532.01      578.87     22.92 o
  -3   6  18       78.87       81.55     14.34 o
  -2   6  18     1609.05     1610.98     31.71 o
  -1   6  18       60.54       57.38      6.60 o
   0   6  18       44.53       52.89      6.88 o
   1   6  18       60.26       58.44      6.91 o
   2   6  18     1595.17     1589.70     17.64 o
   3   6  18       77.91       69.75      8.89 o
   4   6  18      531.56      578.14     24.31 o
   5   6  18       46.57       37.27     21.37 o
  -4   7  18       34.11       38.71     14.42 o
  -3   7  18       42.52       44.23     13.49 o
  -2   7  18      390.19      385.47     19.32 o
  -1   7  18     1043.21      984.85     22.67 o
   0   7  18     1599.82     1545.28     36.71 o
   1   7  18     1051.25     1025.87     14.69 o
   2   7  18      407.85      382.27     12.18 o
   3   7  18       40.75       33.52     10.87 o
   4   7  18       34.42       42.02     23.90 o
  -4   8  18      339.75      370.45     27.91 o
  -3   8  18       14.90       19.30     14.53 o
  -2   8  18      643.41      604.24     23.54 o
  -1   8  18       89.99       81.29      9.47 o
   0   8  18      189.65      185.24     11.06 o
   1   8  18       90.06       72.92      8.49 o
   2   8  18      654.58      631.63     14.51 o
   3   8  18       15.49       17.31     10.63 o
   4   8  18      336.86      316.60     27.84 o
  -4   9  18      131.03      176.70     25.22 o
  -3   9  18      168.61      186.00     17.99 o
  -2   9  18      111.77      124.11     16.90 o
  -1   9  18      242.85      257.40     18.44 o
   0   9  18      415.61      399.18     14.03 o
   1   9  18      239.71      224.32     10.84 o
   2   9  18      115.92      122.14     11.89 o
   3   9  18      164.82      161.64     13.26 o
   4   9  18      131.94      171.45     24.13 o
  -3  10  18      416.11      419.93     30.39 o
  -2  10  18       19.58       28.97     14.63 o
  -1  10  18       31.73       27.23     13.27 o
   0  10  18        0.25       -1.84      9.57 o
   1  10  18       30.37       31.39      8.70 o
   2  10  18       20.10       16.42     11.03 o
   3  10  18      408.96      431.19     17.24 o
   4  10  18      296.97      318.81     28.17 o
  -2  11  18        6.06       -1.69     16.19 o
  -1  11  18      216.82      237.92     19.41 o
   0  11  18      119.63      132.46     15.48 o
   1  11  18      216.47      222.32     11.58 o
   2  11  18        5.86        3.96     10.71 o
   3  11  18      167.18      181.70     14.62 o
  -1  12  18      424.38      455.85     23.68 o
   0  12  18       36.22       44.22     14.66 o
   1  12  18      427.68      453.39     16.51 o
   2  12  18        5.56       10.65     11.52 o
   3  12  18      207.25      197.83     19.47 o
  -1  13  18      305.24      308.46     31.07 o
   0  13  18       69.75       60.41     22.90 o
   1  13  18      312.84      354.41     30.28 o
   2  13  18      129.38      112.46     23.16 o
   0  14  18        1.14        1.98     21.76 o
   1   0  19      280.27      248.86     14.83 o
   2   0  19      236.78      243.29     18.54 o
   3   0  19      117.80      124.46     12.08 o
   4   0  19        0.42        2.73     13.83 o
   5   0  19        0.16        7.44     19.65 o
  -5   1  19      246.50      279.79     26.98 o
  -4   1  19       32.74       51.83     15.44 o
  -3   1  19      713.37      707.38     22.77 o
  -2   1  19      293.12      291.44     15.90 o
  -1   1  19     2548.13     2478.29     85.49 o
   0   1  19        0.23       34.94     11.76 o
   1   1  19     2563.18     2543.86     35.67 o
   2   1  19      298.70      291.06     14.06 o
   3   1  19      702.22      713.80     18.19 o
   4   1  19       33.00       27.44     14.75 o
  -5   2  19       28.46       28.91     20.99 o
  -4   2  19       98.80      114.54     10.88 o
  -3   2  19       61.19       75.59     11.81 o
  -2   2  19      572.86      552.03     19.17 o
  -1   2  19      708.84      670.57     21.01 o
   0   2  19       43.87       43.72     11.52 o
   1   2  19      707.86      678.18     20.59 o
   2   2  19      580.40      588.56     12.92 o
   3   2  19       60.55       68.46      8.53 o
   4   2  19       96.56      113.41     12.72 o
  -5   3  19      194.13      226.39     28.29 o
  -4   3  19      446.04      443.82     17.13 o
  -3   3  19       45.58       62.11     12.69 o
  -2   3  19       82.78       75.38     13.43 o
  -1   3  19      166.13      177.71     14.72 o
   0   3  19        9.01       15.49     10.31 o
   1   3  19      165.69      188.27     11.90 o
   2   3  19       82.37       82.82      8.35 o
   3   3  19       42.98       53.17      8.37 o
   4   3  19      454.78      437.36     16.62 o
   5   3  19      188.12      225.61     25.83 o
  -4   4  19       46.32       43.69     11.63 o
  -3   4  19      304.38      309.79     14.70 o
  -2   4  19      192.59      184.61     15.25 o
  -1   4  19      497.20      461.40     18.81 o
   0   4  19       66.57       74.62     11.98 o
   1   4  19      494.07      469.21     11.10 o
   2   4  19      184.64      171.05      9.43 o
   3   4  19      300.68      300.47     11.62 o
   4   4  19       45.05       41.00     11.54 o
   5   4  19       16.43       44.04     22.19 o
  -4   5  19      268.67      292.21     19.91 o
  -3   5  19       82.39       91.20     14.22 o
  -2   5  19      850.17      833.18     19.83 o
  -1   5  19      522.99      496.81     19.44 o
   0   5  19       12.59       22.77     11.76 o
   1   5  19      532.22      527.06     14.67 o
   2   5  19      853.77      843.61     16.78 o
   3   5  19       85.02       77.32      9.30 o
   4   5  19      267.90      289.41     15.35 o
   5   5  19       45.67       37.67     21.11 o
  -4   6  19       44.60       55.16     14.84 o
  -3   6  19       68.83       68.05     14.16 o
  -2   6  19      397.71      378.11     19.36 o
  -1   6  19      144.77      135.66     13.09 o
   0   6  19      491.15      457.74     15.40 o
   1   6  19      146.85      157.95      9.05 o
   2   6  19      394.73      374.44     10.52 o
   3   6  19       72.52       57.52      8.96 o
   4   6  19       44.57       31.41     16.62 o
   5   6  19       17.13        7.66     20.52 o
  -4   7  19      426.90      412.60     29.03 o
  -3   7  19       60.73       82.85     16.00 o
  -2   7  19      261.17      247.00     17.56 o
  -1   7  19       13.01       15.95     13.01 o
   0   7  19      226.29      267.15     14.09 o
   1   7  19       13.39       18.28      6.71 o
   2   7  19      253.57      261.68      9.85 o
   3   7  19       61.49       65.18     11.42 o
   4   7  19      423.66      340.95     26.47 o
  -4   8  19        7.12       -2.53     18.35 o
  -3   8  19       71.09       81.25     14.52 o
  -2   8  19      572.96      537.14     22.76 o
  -1   8  19      872.72      893.66     25.90 o
   0   8  19      202.24      227.00     17.16 o
   1   8  19      872.93      834.90     20.21 o
   2   8  19      577.48      562.11     18.89 o
   3   8  19       67.49       68.83     11.59 o
   4   8  19        6.69        2.76     19.01 o
  -4   9  19       42.44       44.69     19.55 o
  -3   9  19       81.06       83.65     16.18 o
  -2   9  19      458.06      482.31     24.23 o
  -1   9  19       51.65       69.41     14.46 o
   0   9  19       51.74       63.15     14.71 o
   1   9  19       49.56       64.34     11.65 o
   2   9  19      462.30      482.83     16.79 o
   3   9  19       79.58      102.13     12.95 o
   4   9  19       43.15       34.10     22.05 o
  -3  10  19      101.34      141.31     25.75 o
  -2  10  19      154.04      141.36     17.15 o
  -1  10  19      346.20      352.99     23.40 o
   0  10  19      129.41      130.00     15.60 o
   1  10  19      348.43      377.04     15.71 o
   2  10  19      150.79      157.54     17.59 o
   3  10  19       97.20      104.72     17.72 o
  -2  11  19       83.43      102.28     17.06 o
  -1  11  19      197.00      184.66     18.39 o
   0  11  19       49.83       50.15     14.52 o
   1  11  19      193.48      173.36     16.51 o
   2  11  19       83.89       85.51     16.16 o
   3  11  19      353.38      403.79     36.26 o
  -1  12  19      215.79      252.09     29.55 o
   0  12  19        0.68       -0.32     13.64 o
   1  12  19      207.89      227.34     17.36 o
   2  12  19       41.36       38.98     21.81 o
   0  13  19        0.09       -0.67     22.61 o
   0   0  20      324.79      369.94     24.96 o
   1   0  20       16.44       18.37     11.10 o
   2   0  20      304.97      280.45     20.28 o
   3   0  20      173.89      167.09     13.01 o
   4   0  20       21.00       24.97     14.98 o
   5   0  20       86.87       89.01     23.68 o
  -5   1  20       63.54       64.46     23.66 o
  -4   1  20      408.43      450.36     22.76 o
  -3   1  20       57.88       69.54     11.35 o
  -2   1  20       25.33       19.86     11.68 o
  -1   1  20      613.72      638.38     21.08 o
   0   1  20      181.23      201.44     14.70 o
   1   1  20      628.93      630.49     37.61 o
   2   1  20       29.20       33.62     12.55 o
   3   1  20       58.59       68.01     11.28 o
   4   1  20      401.73      389.07     21.57 o
  -4   2  20       44.49       48.05     12.48 o
  -3   2  20       60.67       72.88     11.93 o
  -2   2  20      285.53      252.53     15.75 o
  -1   2  20      697.42      713.26     21.64 o
   0   2  20        5.17        8.33     11.97 o
   1   2  20      682.20      678.76     20.70 o
   2   2  20      294.11      259.18     20.49 o
   3   2  20       62.67       45.33     10.48 o
   4   2  20       46.43       44.15     15.77 o
  -4   3  20      205.94      222.78     19.89 o
  -3   3  20       17.78       10.37     12.01 o
  -2   3  20      441.05      444.77     22.60 o
  -1   3  20      563.38      573.44     21.24 o
   0   3  20      486.96      497.87     19.74 o
   1   3  20      562.36      626.42     20.57 o
   2   3  20      438.08      449.93     16.19 o
   3   3  20       14.80       12.80      8.17 o
   4   3  20      203.09      201.72     18.25 o
  -4   4  20      127.47      122.02     15.72 o
  -3   4  20       27.23       29.56     10.43 o
  -2   4  20      188.69      175.13     16.15 o
  -1   4  20      280.90      264.00     16.53 o
   0   4  20      478.96      419.79     18.43 o
   1   4  20      267.42      276.83     14.17 o
   2   4  20      190.02      169.90     12.88 o
   3   4  20       28.98       40.98      8.71 o
   4   4  20      132.82      116.28     16.87 o
  -4   5  20        3.85        1.36     13.50 o
  -3   5  20      221.57      252.40     18.57 o
  -2   5  20       77.49       67.34     10.85 o
  -1   5  20      451.32      421.27     19.48 o
   0   5  20        9.46        8.38     11.66 o
   1   5  20      445.89      455.90     16.51 o
   2   5  20       78.53       76.59     11.34 o
   3   5  20      231.71      273.49     14.10 o
   4   5  20        4.37        2.34     28.62 o
  -4   6  20       77.76       87.33     20.29 o
  -3   6  20       13.91       16.96     14.18 o
  -2   6  20      126.54      128.37     12.38 o
  -1   6  20        2.34        7.98      9.42 o
   0   6  20      624.69      600.79     21.63 o
   1   6  20        1.63       10.55     11.16 o
   2   6  20      121.88      119.18     10.24 o
   3   6  20       13.68        6.89     10.42 o
  -4   7  20       12.64       15.23     19.38 o
  -3   7  20       97.09       99.47     16.36 o
  -2   7  20      212.37      239.40     18.87 o
  -1   7  20      915.72      925.55     26.71 o
   0   7  20       50.20       58.36     11.08 o
   1   7  20      917.53      916.22     17.77 o
   2   7  20      206.54      215.09     11.59 o
   3   7  20       95.95       93.84     18.87 o
  -4   8  20       12.76        1.73     18.43 o
  -3   8  20      124.43      118.56     17.01 o
  -2   8  20      357.44      326.42     18.99 o
  -1   8  20      259.70      279.06     21.85 o
   0   8  20       42.56       30.62     13.35 o
   1   8  20      254.09      270.81     14.64 o
   2   8  20      354.60      339.66     20.10 o
   3   8  20      128.81      117.25     18.59 o
  -3   9  20      119.91      166.35     25.10 o
  -2   9  20       21.12       18.12     13.91 o
  -1   9  20       11.63       17.06     12.59 o
   0   9  20      720.06      648.28     32.03 o
   1   9  20       10.07       24.62     11.18 o
   2   9  20       18.90       18.55     15.74 o
   3   9  20      125.84      134.40     17.37 o
  -2  10  20      349.45      376.52     50.81 o
  -1  10  20       39.45       40.33     14.87 o
   0  10  20        0.05        0.40     13.06 o
   1  10  20       42.15       50.47     11.72 o
   2  10  20      340.18      339.40     21.31 o
   3  10  20      113.73      113.73     35.45 o
  -1  11  20       50.64       51.55     14.51 o
   0  11  20       85.91      106.50     16.50 o
   1  11  20       49.98       57.21     14.81 o
   2  11  20       94.36       82.38     16.84 o
   3  11  20       67.07       85.14     20.95 o
  -1  12  20      126.36      153.22     25.03 o
   0  12  20      125.69      176.12     26.39 o
   0  13  20        2.38       11.13     22.41 o
   1   0  21      353.31      351.19     17.79 o
   2   0  21       87.38       90.54     13.08 o
   3   0  21       41.88       38.55     12.34 o
   4   0  21      598.72      605.28     30.17 o
  -4   1  21        1.90       18.01     14.74 o
  -3   1  21       93.92      105.83     15.13 o
  -2   1  21       11.15       11.35     11.56 o
  -1   1  21      164.10      153.48     15.19 o
   0   1  21     2323.93     2238.06     35.36 o
   1   1  21      160.34      152.47     14.52 o
   2   1  21        8.29       11.92     10.68 o
   3   1  21       92.69       99.67     11.75 o
   4   1  21        1.95       10.65     15.44 o
  -4   2  21      483.86      543.23     29.83 o
  -3   2  21       52.17       55.46     12.63 o
  -2   2  21       96.71       97.17     13.58 o
  -1   2  21       35.33       52.83     13.41 o
   0   2  21      361.93      340.43     17.25 o
   1   2  21       35.33       40.87     12.69 o
   2   2  21       94.60       95.01     14.49 o
   3   2  21       54.40       53.96     10.63 o
   4   2  21      488.90      527.03     24.54 o
  -4   3  21       46.32       59.26     17.10 o
  -3   3  21      258.54      260.01     19.38 o
  -2   3  21      321.74      296.80     17.36 o
  -1   3  21      419.86      413.01     19.28 o
   0   3  21     2291.26     2142.10     35.35 o
   1   3  21      423.46      442.73     26.62 o
   2   3  21      331.01      328.39     26.85 o
   3   3  21      255.53      276.77     14.66 o
   4   3  21       45.98       55.37     15.84 o
  -4   4  21      155.05      156.57     16.33 o
  -3   4  21       33.35       28.66     11.01 o
  -2   4  21      136.04      154.72     16.04 o
  -1   4  21       55.10       70.13     13.40 o
   0   4  21        2.56       12.46     12.55 o
   1   4  21       53.06       64.08     13.77 o
   2   4  21      134.23      153.23     19.43 o
   3   4  21       34.67       27.68     10.74 o
   4   4  21      153.97      159.77     21.35 o
  -4   5  21       29.35       25.89     18.40 o
  -3   5  21      165.79      172.49     17.11 o
  -2   5  21       11.81        5.90     10.63 o
  -1   5  21      111.16      115.46     19.48 o
   0   5  21      687.39      683.02     29.26 o
   1   5  21       99.15      124.68     14.87 o
   2   5  21       12.77       13.30     10.35 o
   3   5  21      160.59      172.42     13.32 o
  -4   6  21       82.10       87.95     21.47 o
  -3   6  21      400.59      375.60     21.22 o
  -2   6  21       49.64       59.38     11.84 o
  -1   6  21      107.63      117.07     12.83 o
   0   6  21       33.11       51.37     13.35 o
   1   6  21      107.11      121.69     12.78 o
   2   6  21       49.79       65.68      9.47 o
   3   6  21      405.31      419.08     27.47 o
  -4   7  21       44.85       61.61     22.18 o
  -3   7  21      150.45      157.12     17.72 o
  -2   7  21      779.18      777.81     26.61 o
  -1   7  21      469.31      460.46     17.24 o
   0   7  21       32.09       26.75     11.14 o
   1   7  21      483.96      495.38     14.82 o
   2   7  21      781.15      795.49     29.49 o
   3   7  21      151.23      164.78     18.86 o
  -4   8  21       16.75       22.53     19.47 o
  -3   8  21       72.52       63.78     22.41 o
  -2   8  21       88.09      108.11     16.35 o
  -1   8  21       58.73       58.18     14.81 o
   0   8  21       98.83      102.43     15.36 o
   1   8  21       56.69       63.80     11.51 o
   2   8  21       89.49      109.84     17.53 o
   3   8  21       69.34       63.81     16.98 o
  -3   9  21      145.72      156.74     25.50 o
  -2   9  21      194.55      181.91     17.47 o
  -1   9  21      635.44      661.53     39.88 o
   0   9  21      597.00      602.18     28.76 o
   1   9  21      651.39      683.30     22.49 o
   2   9  21      187.02      184.96     18.75 o
   3   9  21      143.15      140.65     19.02 o
  -1  10  21      105.82      119.35     18.22 o
   0  10  21       56.96       74.70     15.04 o
   1  10  21      105.04      113.16     12.80 o
   2  10  21      633.73      656.06     25.71 o
   3  10  21        3.79       -1.92     20.44 o
  -1  11  21      103.24      113.05     25.72 o
   0  11  21        0.74        5.82     15.31 o
   1  11  21      102.98      131.04     16.46 o
   2  11  21      405.47      415.68     23.39 o
   0  12  21        1.09      -12.53     22.32 o
   0   0  22      998.19      910.85     36.27 o
   1   0  22       45.08       64.28     13.32 o
   2   0  22       36.56       63.57     13.85 o
   3   0  22      121.14      132.29     13.13 o
   4   0  22       48.06       53.15     20.55 o
  -4   1  22      335.94      326.80     26.67 o
  -3   1  22       15.44       31.56     15.90 o
  -2   1  22      358.28      355.81     18.31 o
  -1   1  22      511.69      525.96     20.81 o
   0   1  22        0.01       28.08     13.01 o
   1   1  22      518.71      533.29     20.60 o
   2   1  22      347.50      353.57     24.20 o
   3   1  22       14.29       18.19     14.69 o
   4   1  22      342.37      375.79     27.55 o
  -4   2  22      115.10      107.56     16.96 o
  -3   2  22      242.69      224.47     16.66 o
  -2   2  22      231.15      246.45     17.07 o
  -1   2  22      871.06      815.97     24.70 o
   0   2  22      443.62      432.11     19.64 o
   1   2  22      888.68      860.67     24.75 o
   2   2  22      234.46      235.32     20.16 o
   3   2  22      240.82      225.00     14.21 o
   4   2  22      118.65      130.42     21.24 o
  -4   3  22      209.58      188.24     18.84 o
  -3   3  22      190.80      220.56     16.89 o
  -2   3  22       28.68       27.33     12.98 o
  -1   3  22      718.15      705.05     23.25 o
   0   3  22      155.04      204.46     16.49 o
   1   3  22      723.02      719.73     23.17 o
   2   3  22       30.25       26.02     11.37 o
   3   3  22      184.98      211.58     13.91 o
   4   3  22      213.22      210.27     24.11 o
  -3   4  22      106.60      123.49     13.39 o
  -2   4  22      576.40      614.04     22.87 o
  -1   4  22      276.01      274.17     17.45 o
   0   4  22     1738.98     1628.85     32.54 o
   1   4  22      279.61      274.10     16.89 o
   2   4  22      573.46      599.89     18.61 o
   3   4  22      106.01      115.62     13.02 o
   4   4  22       14.22        6.77     17.96 o
  -4   5  22       94.13      111.33     22.19 o
  -3   5  22      245.82      279.09     19.03 o
  -2   5  22       50.78       46.22     11.36 o
  -1   5  22      160.14      139.77     15.02 o
   0   5  22       74.70       66.51     14.78 o
   1   5  22      158.57      161.01     16.65 o
   2   5  22       47.57       67.03     20.49 o
   3   5  22      239.60      240.28     21.18 o
  -4   6  22      201.39      230.09     25.91 o
  -3   6  22        1.17        9.73     15.28 o
  -2   6  22       52.53       54.99     11.47 o
  -1   6  22      140.12      154.22     13.66 o
   0   6  22      137.13      171.19     16.12 o
   1   6  22      147.90      144.13     19.08 o
   2   6  22       55.64       60.75      9.86 o
   3   6  22        1.29       -2.00     15.26 o
  -4   7  22      246.24      266.99     27.82 o
  -3   7  22      292.96      301.25     27.65 o
  -2   7  22      104.51      121.84     17.56 o
  -1   7  22      161.11      158.13     14.40 o
   0   7  22      330.75      325.82     15.68 o
   1   7  22      163.81      190.07     11.84 o
   2   7  22      103.06      103.58     12.87 o
   3   7  22      284.03      324.82     22.90 o
  -3   8  22      260.83      284.28     29.04 o
  -2   8  22      205.14      195.33     17.71 o
  -1   8  22      862.16      948.85     28.69 o
   0   8  22      217.57      221.22     17.76 o
   1   8  22      866.45      906.55     21.74 o
   2   8  22      201.38      240.90     19.51 o
   3   8  22      256.70      285.23     20.77 o
  -2   9  22       68.06       82.12     22.68 o
  -1   9  22       87.10       89.16     16.45 o
   0   9  22       93.36      116.12     16.58 o
   1   9  22       89.96       97.13     14.42 o
   2   9  22       68.56       69.35     16.30 o
   3   9  22      418.58      458.59     30.48 o
  -1  10  22      194.53      172.60     25.72 o
   0  10  22      156.05      167.78     24.08 o
   1  10  22      193.43      226.50     18.26 o
   2  10  22        3.50        4.96     15.07 o
   3  10  22       64.66       54.20     20.64 o
   0  11  22        4.38        2.69     19.91 o
   2  11  22      295.91      369.73     33.37 o
   0  12  22      131.34      151.22     24.56 o
   1   0  23      653.58      640.64     34.51 o
   2   0  23      581.95      574.46     21.81 o
   3   0  23      191.13      180.17     14.05 o
   4   0  23       63.93       55.36     22.01 o
  -4   1  23        4.97        5.63     18.78 o
  -3   1  23      551.05      565.62     22.09 o
  -2   1  23       13.50       24.09     13.36 o
  -1   1  23      192.89      213.66     15.51 o
   0   1  23      126.16      118.16     15.40 o
   1   1  23      199.77      193.95     16.14 o
   2   1  23       12.19       10.86     11.63 o
   3   1  23      556.88      575.21     19.42 o
   4   1  23        5.46        6.53     18.67 o
  -4   2  23      245.50      246.59     25.79 o
  -3   2  23       45.98       57.59     13.65 o
  -2   2  23       79.10       81.52     14.74 o
  -1   2  23      763.66      694.44     23.06 o
   0   2  23      198.90      203.62     33.52 o
   1   2  23      763.77      757.89     24.00 o
   2   2  23       81.48       84.47     14.49 o
   3   2  23       46.54       67.20     11.70 o
   4   2  23      241.25      237.05     24.37 o
  -4   3  23       13.86       14.88     21.00 o
  -3   3  23        1.34        3.16     12.54 o
  -2   3  23       64.80       61.52     15.15 o
  -1   3  23      367.34      368.62     24.62 o
   0   3  23      586.50      547.70     21.43 o
   1   3  23      374.91      358.11     19.62 o
   2   3  23       61.65       66.15     15.79 o
   3   3  23        1.19        0.15     10.71 o
   4   3  23       11.73        4.06     18.05 o
  -3   4  23      149.69      161.55     14.43 o
  -2   4  23      189.77      177.52     16.19 o
  -1   4  23      309.02      297.45     20.86 o
   0   4  23        1.50       32.05     14.73 o
   1   4  23      309.95      253.21     36.11 o
   2   4  23      194.45      228.91     14.71 o
   3   4  23      145.80      171.26     14.21 o
   4   4  23       59.21       67.95     20.19 o
  -3   5  23       38.77       45.11     12.13 o
  -2   5  23      133.36      140.22     13.31 o
  -1   5  23       52.48       40.06     14.20 o
   0   5  23       11.66       13.24     14.00 o
   1   5  23       54.54       46.73     14.32 o
   2   5  23      133.19      152.45     13.87 o
   3   5  23       39.78       48.77     23.78 o
  -4   6  23       10.38       -8.43     18.87 o
  -3   6  23      206.49      212.58     25.99 o
  -2   6  23       68.98       73.07     12.61 o
  -1   6  23       76.53       84.95     12.34 o
   0   6  23      198.96      194.52     16.88 o
   1   6  23       76.68       89.38     15.36 o
   2   6  23       70.65       66.45     12.59 o
   3   6  23      203.71      231.56     19.86 o
  -3   7  23      102.98       89.95     22.27 o
  -2   7  23       43.67       49.02     15.17 o
  -1   7  23      349.65      361.69     17.49 o
   0   7  23       47.22       53.01     11.39 o
   1   7  23      350.26      361.85     16.11 o
   2   7  23       45.88       45.50     13.73 o
   3   7  23      101.11      114.35     21.50 o
  -2   8  23      160.10      167.01     24.62 o
  -1   8  23      199.13      215.51     19.36 o
   0   8  23       72.36       59.78     15.60 o
   1   8  23      202.57      202.35     17.53 o
   2   8  23      164.63      175.17     19.42 o
   3   8  23      155.97      150.04     24.35 o
  -1   9  23       21.35       20.86     16.22 o
   0   9  23        1.15        9.30     14.61 o
   1   9  23       21.89       28.85     12.50 o
   2   9  23        8.00       17.96     16.40 o
   0  10  23       14.76       37.77     20.34 o
   1  10  23      159.50      136.85     23.19 o
   2  10  23      466.74      488.24     37.35 o
   0  11  23       16.91       19.49     22.17 o
   0   0  24      492.60      533.31     31.03 o
   1   0  24       35.61       41.88     14.06 o
   2   0  24       11.54       21.01     13.94 o
   3   0  24      261.03      271.68     18.17 o
   4   0  24       55.08       77.27     22.60 o
  -4   1  24       31.60       21.75     19.65 o
  -3   1  24       33.29       52.28     14.06 o
  -2   1  24       48.50       43.99     13.76 o
  -1   1  24      112.77      123.14     18.26 o
   0   1  24       47.13       36.75     14.44 o
   1   1  24      121.40      132.23     15.27 o
   2   1  24       50.83       38.68     12.72 o
   3   1  24       33.52       52.19     15.07 o
   4   1  24       31.62       52.93     21.28 o
  -4   2  24       11.44        4.02     18.35 o
  -3   2  24       74.54       93.59     15.34 o
  -2   2  24       52.46       56.93     14.36 o
  -1   2  24       72.35       92.52     15.82 o
   0   2  24     1057.83     1031.64     28.10 o
   1   2  24       75.14       88.40     15.33 o
   2   2  24       50.11       54.94     14.67 o
   3   2  24       75.13       79.12     16.90 o
   4   2  24       13.26       18.90     19.77 o
  -3   3  24       24.13       38.66     14.11 o
  -2   3  24      209.96      215.61     17.61 o
  -1   3  24      141.55      149.58     15.87 o
   0   3  24      203.12      194.94     17.43 o
   1   3  24      139.74      147.33     14.79 o
   2   3  24      212.54      205.32     16.24 o
   3   3  24       25.55       46.50     12.23 o
   4   3  24        2.44       -1.52     19.68 o
  -3   4  24       32.15       31.79     13.97 o
  -2   4  24       95.38      104.89     15.85 o
  -1   4  24       26.35       30.70     14.85 o
   0   4  24        6.14        3.85     12.61 o
   1   4  24       24.49       23.38     14.15 o
   2   4  24       94.24      126.55     21.90 o
   3   4  24       31.42       52.93     12.97 o
  -3   5  24       16.62       16.14     14.15 o
  -2   5  24      127.84      118.54     17.39 o
  -1   5  24       73.28       70.94     15.80 o
   0   5  24       16.65       21.17     12.56 o
   1   5  24       73.36       85.10     15.18 o
   2   5  24      129.97      138.05     19.44 o
   3   5  24       15.59       23.41     20.67 o
  -3   6  24       28.34       24.77     20.71 o
  -2   6  24      305.84      284.69     16.34 o
  -1   6  24       60.54       76.80     12.64 o
   0   6  24      220.33      201.28     17.03 o
   1   6  24       58.94       65.26     23.34 o
   2   6  24      305.11      326.40     16.75 o
   3   6  24       28.67       32.12     20.10 o
  -2   7  24       82.21       93.04     23.90 o
  -1   7  24       82.80       86.14     13.15 o
   0   7  24       61.29       63.90     12.40 o
   1   7  24       83.77       91.36     12.95 o
   2   7  24       84.93      100.04     16.07 o
   3   7  24       88.03      111.18     22.94 o
  -1   8  24        3.61       10.92     14.39 o
   0   8  24       23.14       21.05     14.97 o
   1   8  24        4.18        4.18     13.72 o
   2   8  24      131.99      146.94     19.62 o
   0   9  24      231.27      222.14     27.64 o
   1   9  24       35.42       32.31     20.48 o
   2   9  24      231.45      216.27     31.76 o
   0  10  24        6.25        5.95     22.39 o
   2  10  24       48.14       53.27     29.50 o
   1   0  25       13.01       10.54     14.15 o
   2   0  25      445.23      477.34     28.40 o
   3   0  25        7.12       11.98     12.78 o
  -3   1  25       94.74      104.44     15.13 o
  -2   1  25      214.19      246.22     23.26 o
  -1   1  25      262.24      263.38     18.82 o
   0   1  25      719.78      698.41     24.46 o
   1   1  25      262.55      258.45     17.54 o
   2   1  25      211.04      229.06     24.16 o
   3   1  25       89.36       85.87     14.90 o
  -3   2  25       30.90       24.52     13.84 o
  -2   2  25      299.29      330.22     19.25 o
  -1   2  25       79.52       83.01     13.99 o
   0   2  25       52.90       71.29     13.26 o
   1   2  25       81.45       71.48     15.54 o
   2   2  25      306.59      298.95     18.79 o
   3   2  25       30.45       33.38     14.07 o
  -3   3  25      308.43      272.84     19.11 o
  -2   3  25      102.27      131.67     17.09 o
  -1   3  25        4.07       24.19     22.30 o
   0   3  25      291.22      309.59     19.06 o
   1   3  25        4.05        4.75     13.96 o
   2   3  25      107.33      120.44     15.68 o
   3   3  25      309.86      269.18     18.51 o
  -3   4  25      165.94      151.60     23.60 o
  -2   4  25       38.67       55.03     15.82 o
  -1   4  25      206.65      210.65     18.73 o
   0   4  25      106.97      109.48     23.74 o
   1   4  25      210.86      201.17     17.21 o
   2   4  25       38.86       37.33     13.05 o
   3   4  25      168.44      187.28     25.37 o
  -3   5  25       38.49       29.11     20.85 o
  -2   5  25      119.40      139.59     14.43 o
  -1   5  25      377.09      381.01     21.82 o
   0   5  25        1.76       -1.33     13.28 o
   1   5  25      376.44      355.75     25.07 o
   2   5  25      116.40      120.33     16.33 o
   3   5  25       36.49       48.05     22.07 o
  -2   6  25       98.03      111.74     24.81 o
  -1   6  25       41.97       46.45     12.98 o
   0   6  25       91.73      129.23     15.89 o
   1   6  25       42.07       47.20     15.91 o
   2   6  25       96.18       94.03     13.71 o
  -1   7  25       31.17       34.98     11.78 o
   0   7  25        3.05        7.15     11.91 o
   1   7  25       32.00       38.55     11.77 o
   2   7  25      131.07      153.27     26.47 o
   0   8  25        9.71        1.35     19.99 o
   1   8  25      178.03      207.58     25.76 o
   2   8  25      273.86      286.69     35.14 o
   0   9  25      131.24      152.26     25.82 o
   1   9  25      191.81      229.66     25.98 o
   2   9  25      504.87      506.55     37.82 o
   0   0  26      127.68      147.94     23.54 o
   1   0  26        9.16        8.85     14.48 o
   2   0  26       53.44       53.39     14.77 o
   3   0  26      105.92      118.41     15.82 o
  -3   1  26       23.25       29.62     19.15 o
  -2   1  26      219.61      228.11     17.69 o
  -1   1  26        3.26       15.79     13.67 o
   0   1  26       81.23       81.73     15.52 o
   1   1  26        3.55       13.49     13.01 o
   2   1  26      223.59      215.58     18.01 o
   3   1  26       22.64       27.82     13.19 o
  -3   2  26       35.27       26.79     20.31 o
  -2   2  26       50.69       55.38     18.03 o
  -1   2  26      140.31      160.00     31.20 o
   0   2  26      373.95      377.54     20.99 o
   1   2  26      140.49      146.12     16.50 o
   2   2  26       53.92       61.93     14.10 o
   3   2  26       36.57       21.27     13.36 o
  -3   3  26      249.73      262.10     27.02 o
  -2   3  26       40.50       48.95     13.75 o
  -1   3  26      219.06      226.27     18.76 o
   0   3  26       57.28       66.83     14.60 o
   1   3  26      219.40      213.76     18.30 o
   2   3  26       38.16       49.69     13.78 o
   3   3  26      249.48      258.39     25.18 o
  -3   4  26       34.86       38.21     22.32 o
  -2   4  26       40.98       21.90     18.64 o
  -1   4  26      324.26      313.13     20.47 o
   0   4  26       59.87       81.98     15.61 o
   1   4  26      321.15      363.63     21.46 o
   2   4  26       38.25       44.61     14.89 o
  -2   5  26      200.42      223.17     25.81 o
  -1   5  26      117.37      115.13     17.16 o
   0   5  26      144.18      155.16     17.00 o
   1   5  26      118.55      119.35     17.31 o
   2   5  26      200.07      230.43     22.87 o
  -1   6  26      287.21      361.97     31.73 o
   0   6  26      114.07       90.65     16.98 o
   1   6  26      287.58      306.26     20.33 o
   2   6  26        3.72       17.34     19.07 o
   0   7  26       37.23       40.04     22.11 o
   1   7  26       47.39       46.96     15.17 o
   2   7  26       42.60       30.22     21.23 o
   0   8  26       15.38        8.07     20.78 o
   1   8  26      249.81      284.62     28.14 o
   1   0  27       23.03       10.65     14.05 o
   2   0  27      131.16      132.81     22.30 o
   3   0  27       13.16       18.17     18.82 o
  -3   1  27       89.91       83.19     21.39 o
  -2   1  27       14.33       28.95     20.94 o
  -1   1  27       89.76       83.87     15.94 o
   0   1  27      162.38      145.14     17.43 o
   1   1  27       89.24       80.35     14.72 o
   2   1  27       15.01       23.64     14.28 o
   3   1  27       90.62      101.32     21.83 o
  -3   2  27       51.69       51.57     21.97 o
  -2   2  27      208.20      198.41     25.23 o
  -1   2  27        3.79        5.18     14.19 o
   0   2  27      178.34      216.93     19.39 o
   1   2  27        4.68       14.52     14.79 o
   2   2  27      203.89      215.29     26.09 o
   3   2  27       50.92       54.40     19.56 o
  -2   3  27       70.44       94.15     24.38 o
  -1   3  27       60.04       65.82     16.44 o
   0   3  27        0.18       17.00     14.00 o
   1   3  27       61.85       90.86     16.38 o
   2   3  27       66.42       82.94     21.13 o
  -1   4  27       41.59       36.49     22.34 o
   0   4  27       10.52       22.63     14.88 o
   1   4  27       39.15       63.93     22.66 o
   2   4  27       27.38       39.02     19.63 o
   0   5  27       21.59       25.41     23.35 o
   1   5  27      426.51      473.47     33.64 o
   2   5  27       41.09       52.47     20.36 o
   2   6  27       18.24       29.06     21.48 o
   0   7  27        4.75       20.64     20.24 o
   1   7  27       89.57       94.63     21.94 o
   1   8  27       46.71       47.93     22.86 o
   0   0  28      107.80      117.74     22.12 o
   1   0  28       67.11       83.11     23.96 o
   2   0  28        3.46        0.28     18.28 o
  -1   1  28       50.92       48.82     19.41 o
   0   1  28       59.16      105.93     17.24 o
   1   1  28       46.31       56.23     20.43 o
   2   1  28        9.54       19.39     20.92 o
   1   2  28       90.95      112.96     24.49 o
   2   2  28       94.44       96.44     23.95 o
   1   3  28      106.68      135.62     26.11 o
   2   3  28       86.38      116.51     25.11 o
   1   7  28       11.58       29.89     20.49 o
 
